# Supplementary material for: A Fatty Acid Metabolism Signature Associated With Clinical Therapy in Clear Cell Renal Cell Carcinoma
Source: Front Genet. 2022 Jul 8;13:894736. doi: 10.3389/fgene.2022.894736 (PMC9304894; doi:10.3389/fgene.2022.894736)
Supplement: Supplementary file 2 [file DataSheet6.CSV]

Table S2
Immune cell infiltration abundance ratio of all samples
id	B cells naive	B cells memory	Plasma cells	T cells CD8	T cells CD4 naive	T cells CD4 memory resting	T cells CD4 memory activated	T cells follicular helper	T cells regulatory (Tregs)	T cells gamma delta	NK cells resting	NK cells activated	Monocytes	Macrophages M0	Macrophages M1	Macrophages M2	Dendritic cells resting	Dendritic cells activated	Mast cells resting	Mast cells activated	Eosinophils	Neutrophils
TCGA-CJ-4881	0.025050758	0	0.019959091	0.175623905	0	0.172544143	0.010655144	0.028053881	0.067422392	0	0	0.034585831	0.103556089	0.030615252	0.060286083	0.204101048	0.001593703	0	0.034087121	0	0	0.031865559
TCGA-B0-5113	0.034675811	0	0.004122264	0.158918692	0	0.315539875	0.01027928	0.026148429	0.020459253	0.000886989	0	0.018183195	0.008877604	0	0.123869668	0.162962283	0.021112291	0	0.093964367	0	0	0
TCGA-GK-A6C7	0.027903653	0	0.009883156	0.168144798	0	0.209576006	0	0.009046547	0.001496408	0	0.074472351	0.063785743	0.080740147	0	0.093645811	0.141178719	0.016586965	0	0.103539695	0	0	0
TCGA-CZ-4860	0.009408448	0	0.009478555	0.139769707	0	0.254327025	0.00273912	0	0.051476287	0	0	0.061632782	0.004254496	0.072546339	0.115728272	0.232827266	0.006398783	0	0.033504986	0	0	0.005907934
TCGA-B0-5097	0.042988813	0	0.008472381	0.045668147	0	0.216890481	0.040159496	0	0.030070748	0.005832252	0	0	0	0.308514871	0.035289602	0.19958855	0	0.016269588	0.045074284	0	0	0.005180787
TCGA-B0-4852	0.033416144	0	0.008741173	0.179818942	0	0.243701072	0	0.034449189	0.005833246	0.044497005	0	0.002705671	0.100104493	0	0.137037822	0.164243703	0	0	0.042593288	0	0	0.002858252
TCGA-BP-4777	0.038848692	0	0.012190633	0.457174045	0	0.075714316	0.029990604	0.026217858	0.025900007	0.019516949	0	0.016464817	0.008859813	0.021617588	0.056973133	0.208475122	0	0	0	0.001346119	0	0.000710305
TCGA-B0-5402	0.072940048	0	0.015064023	0.132331231	0	0.150747032	0	0	0.015380437	0.070207331	0	0.047208837	0.033891543	0	0.193433226	0.182048513	0.00775654	0	0.065327565	0	0	0.013663674
TCGA-B0-5693	0.087819605	0	0.01316297	0.064181004	0	0.156889797	0.024174221	0	0.001856714	0	0.035709253	0.034186734	0.032441686	0.01234026	0.105527408	0.238046281	0.026679993	0	0.138428937	0	0	0.028555139
TCGA-A3-3362	0.057039994	0	0.002037707	0.184310442	0	0.218201677	0.000592334	0	0.01206764	0	0.012115369	0	0.087274384	0	0.097706089	0.247304421	0	0	0.063182977	0	0	0.018166966
TCGA-DV-A4VX	0.015772752	0	1.36E-05	0.360238749	0	0.058926438	0.03691772	0.067770595	0.030084979	0	0	0.00120805	0.03787526	0.168079437	0.073909275	0.112126291	0	0.025101631	0.001969841	0	0	0.010005363
TCGA-CJ-6031	0.051831387	0	0.035164571	0.264392519	0	0.083922221	0.024910147	0.007012014	0.033630364	0.006645606	0	0.018123614	0.001201852	0.102838715	0.067242527	0.222627874	0.010272854	0	0.055170564	0	0	0.015013172
TCGA-B0-5121	0.004083168	0	0	0.193533691	0	0.221202957	0.002335659	0	0.040490444	0.016362944	0.180330674	0	0.100188915	0.028624681	0.055255211	0.091229993	0.000421749	0	0.062743734	0	0	0.00319618
TCGA-CJ-5684	0.062816951	0	0.012376265	0.408585119	0	0.112092049	0	0.02713205	0.052491057	0	0	0.054417825	0.01388411	0	0.089646354	0.099032902	0.016751299	0	0.050774019	0	0	0
TCGA-B0-5692	0.032239688	0	0.011695131	0.610635186	0	0	0	0.047701193	0.074862265	0	0	0.063262469	0.014152832	0	0.068745583	0.0689782	0.003905864	0.000381835	0.003439753	0	0	0
TCGA-B4-5834	0.055240799	0	0.004446085	0.123538077	0	0.213671852	0.011832033	0	0.006786774	0.004738262	0.041726993	0	0.040230407	0	0.207758869	0.183149305	0.016722354	0	0.090158191	0	0	0
TCGA-B4-5838	0.062323299	0	0.00550505	0.202809416	0	0.19496375	0.006472057	0.01772994	0.008633373	0.00486795	0	0	0.010963108	0.056737262	0.127187231	0.204615444	0.026199454	0	0.05916032	0	0	0.011832347
TCGA-CJ-4875	0.000775131	0	0.003745993	0.672782387	0	0	0	0.025408112	0.029483563	0	0	0.093300413	0.032471447	0.016583548	0.018241927	0.069912055	0.004108603	0	0.033186822	0	0	0
TCGA-BP-5170	0.095777717	0	0.00982122	0.084034429	0	0.249392533	0	0.010741079	0.033598648	0.007766079	0	0.021270558	0.016966861	0.050942114	0.029271197	0.323261304	0	0.005801203	0.044063421	0.005907441	0	0.011384196
TCGA-BP-4330	0.075850654	0	0.10227489	0.38381412	0	0.062687415	0.003309981	0.023977097	0.041774049	0	0	0.023351535	0.037837441	0	0.095697361	0.088977224	0.015632027	0	0.044634169	0	0	0.000182039
TCGA-CJ-4908	0.039883105	0	0.011801175	0.279213832	0	0.13806454	0	0.01165946	0.007776942	0	0	0.052381049	0.032970585	0.035860688	0.087610525	0.172960817	0.019009608	0	0.110807673	0	0	0
TCGA-A3-3374	0.001828709	0	0	0.001635959	0	0.016979469	0	0	0.00927058	0.011828236	0.005110594	0.000623688	0	0.71707636	0.005308489	0.190571638	0	0	0.039766277	0	0	0
TCGA-B0-5712	0.110052521	0	0.070559588	0.080370227	0	0.345313746	0	0	0	0	0	0.031515402	0.020906554	0	0.027114944	0.130877653	0.110914265	0	0.072375101	0	0	0
TCGA-A3-3349	0.103743479	0	0.012963615	0.183292317	0	0.078096217	0	0	0.020675728	0	0.052181576	0.038420546	0.084895305	0	0.018749845	0.282724562	0.005704095	0	0.104190226	0	0	0.014362488
TCGA-BP-4770	0.007323947	0	0.000484341	0.20174561	0	0.154684264	0.017979529	0.005020165	0.006762477	0	0	0.006642189	0	0.230747842	0.033333625	0.299782166	0	0	0.03495242	0	0	0.000541426
TCGA-CW-5588	0.04292823	0	0.002810497	0.092029262	0	0.190554596	0	0	0.02738206	0.009108122	0	0.004344392	0.098292175	0.0727	0.063855376	0.344596731	0.006686051	0	0.032430965	0	0	0.012281542
TCGA-BP-4165	0.019213913	0	0.010591718	0.320525939	0	0.11602904	0	0.032095218	0.021605586	0	0.075164678	0.102779638	0.045246944	0.024586718	0.085955795	0.04007592	0.012286754	0	0.093842139	0	0	0
TCGA-G6-A5PC	0.035277336	0	0.019576883	0.525085889	0	0.064678901	0	0.023701306	0.078914069	0	0	0.018615886	0.053806249	0	0.063849676	0.111956678	0	0	0.004537128	0	0	0
TCGA-B0-5120	0.109115179	0	0.017585679	0.052547885	0	0.170780009	0	0	0.020168806	0.011890246	0	0.050498271	0.019436834	0.019334311	0.055466822	0.356336627	0	0	0	0.116839332	0	0
TCGA-BP-5173	0.012572307	0	0.003500773	0.485259842	0	0.051472592	0	0.050490742	0.028510501	0.044792789	0	0.042747622	0.001352075	0.006179546	0.091362416	0.11685126	0.015526997	0.002665309	0.046715229	0	0	0
TCGA-B2-4098	0	0.030030068	0.045538532	0.043897492	0	0.065422516	0.03845733	0.02596747	0.015886297	0.004822793	0	0.003992754	0	0.271100857	0.041157066	0.320954866	0.004715416	0	0.027268974	0	0	0.060787569
TCGA-CJ-4894	0.076461027	0	0.016113702	0.407336209	0	0.089212783	0.006393657	0.042227857	0.042013675	0.012810354	0	0.073457886	0.009289128	0	0.083238214	0.05957648	0.026039649	0	0.052760451	0	0	0.003068928
TCGA-CJ-4888	0.000482982	0	0.015084965	0.431587358	0	0.104699864	0.049380942	0.017799465	0.047052869	0	0	0.017428445	0.044530456	0.061859958	0.07350287	0.100820854	0.009415516	0	0.023545915	0	0	0.002807542
TCGA-B8-A54I	0.009568628	0.049932387	0.189251687	0.099981908	0	0.136580671	0.072532771	0	0.024303709	0	0	0.045936262	0.012691358	0	0.003526846	0.193319891	0.019536631	0.01268246	0.120793093	0	0	0.009361698
TCGA-B2-5639	0.056374128	0	0.063510416	0.064652812	0	0.232743981	0	0.019305349	0.098458876	0.00277437	0.007112706	0.01052705	0.108658843	0	0.067182798	0.155478314	0.081215179	0	0.024597339	0	0	0.007407838
TCGA-B0-4849	0.009985878	0	0.00396325	0.163607706	0	0.21371263	0	0.022216209	0.023408808	0	0.056695361	0	0.182286595	0	0.117557484	0.15372136	0.000255725	0	0.052588993	0	0	0
TCGA-AK-3456	0.085221819	0	0.012422622	0.035901462	0	0.103451818	0.009977824	0	0.013134773	0	0.0202279	0	0.022711853	0.094401526	0.019118323	0.462401467	0.065440802	0	0.033784777	0	0	0.021803034
TCGA-BP-4760	0.076031961	0	0.005804337	0.02681139	0	0.102833954	0	0	0	0	0.003955751	0.008522938	0	0.512750936	0.033097263	0.143110821	0.002094432	0	0.083940103	0	0	0.001046115
TCGA-AK-3425	0.059000052	0	0.026389224	0.265553441	0	0.097538073	0.00784972	0.017611321	0.022081863	0	0	0.028743047	0	0.09016636	0.079802899	0.255893092	0.003797951	0	0.029872814	0	0	0.015700143
TCGA-A3-3378	0.086042222	0	0.012295539	0.100436562	0	0.162746605	0.0197064	0.031373816	0.021511447	0.001995718	0	0	0.006759862	0	0.078526223	0.336014533	0.005237461	0	0.049908858	0	0	0.087444755
TCGA-CZ-4858	0.096166291	0	0.016654142	0.408176254	0	0.006305989	0.08245522	0.058814756	0.065268318	0	0	0.002218529	0.013253283	0.038919586	0.077045365	0.090188029	0.005620399	0	0.032213512	0	0	0.006700329
TCGA-B0-4817	0	0.003350484	0.009238412	0.041046789	0	0.13790868	0.007963274	0.042184009	0.008249234	0.022129144	0	0.042751208	0	0.051924183	0.034033741	0.083949351	0	0	0.033966908	0	0	0.481304582
TCGA-BP-4325	0.026965391	0	0.005417815	0.47666199	0	0.051911343	0.009075655	0.026427608	0.027519032	0.00559187	0	0.064073152	0.021310028	0	0.081787512	0.166516991	0.014285578	0	0.010429999	0	0.003541251	0.008484786
TCGA-B0-4698	0.005703715	0	0.004663665	0.486723371	0	0.007262303	0.166565376	0.041221771	0.008250273	0	0	0.006694833	0	0.041234036	0.081839594	0.128049864	0.000103025	0	0	0	0	0.021688173
TCGA-A3-3307	0.001020484	0	0.003184972	0.266347968	0	0.159338442	0.016032639	0	0.013652749	0.015419561	0	0	0.13357837	0	0.125047578	0.212315116	0	0.001845226	0.038163742	0	0	0.014053152
TCGA-CJ-4869	0.000947388	0	0.008789272	0.542933722	0	0.112978584	0.013580811	0.033591177	0.066771592	0.006884915	0	0.032506547	0.020522621	0	0.050626485	0.08758893	0.006102097	0.000895066	0.015280793	0	0	0
TCGA-BP-4776	0.036110419	0	0.090132847	0.270215362	0	0.086851879	0	0.07827533	0.014479143	0	0	0.11208962	0.012144979	0	0.095855616	0.123630898	0	0.000552657	0	0.079661249	0	0
TCGA-B0-4816	0.008654138	0	0.000841789	0.101335982	0	0.161745605	0	0	0.031250595	0	0.095369488	0	0.260826849	0	0.042847499	0.26178373	0	0.001445901	0.029866824	0	0	0.004031601
TCGA-BP-4765	0.037638434	0	0.007900013	0.056554928	0	0.128076792	0.037267336	0	0	0	0.165252033	0.044749321	0.10850042	0	0.052774259	0.255504344	0.00985595	0	0.095626287	0	0	0.000299883
TCGA-BP-5199	0.015527014	0	0.014667618	0.53279592	0	0.024575484	0.01607754	0.077842652	0.056190951	0	0	0.047536989	0.010358993	0.024509242	0.05905503	0.078137433	0.008960208	0	0.033764927	0	0	0
TCGA-BP-4763	0.034511655	0	0.006941264	0.119839875	0	0.224552456	0	0.058190768	0	0.043834211	0	0.005821481	0.00463096	0	0.178790121	0.250185093	0.017844647	0	0.050128186	0	0	0.004729283
TCGA-BP-4790	0.03677889	0	0.000829795	0.267872459	0	0.225248863	0.012881874	0.011078047	0.026307755	0	0	0.047562489	0.017672266	0.071311704	0.085284073	0.11390465	0.026366167	0	0.056900968	0	0	0
TCGA-B0-4813	0.044209213	0	0.003359181	0.053117045	0	0.185356879	0	0.017856404	0.041386479	0	0	0.075426676	0.032963643	0.131711362	0.063930757	0.323821887	0	0	0.022586871	0	0	0.004273602
TCGA-AK-3465	0.08456915	0	0.013184928	0.015811031	0	0.258923982	0	0	0	0	0.031570776	0.020407416	0.038735831	0.02070449	0.12199417	0.162218856	0.146859764	0	0.081174668	0	0.003844937	0
TCGA-MW-A4EC	0.024654379	0	0.00574044	0.140960199	0	0.170938613	0	0.010827352	0.0463451	0	0	0.04794221	0.067835866	0.01363661	0.087880585	0.254820716	0.036661066	0	0.088499694	0	0	0.00325717
TCGA-A3-3311	0.072495265	0	0.036031997	0.153908778	0	0.166094406	0.00368609	0.031392033	0.024009747	0.035294271	0	0	0.128645549	0	0.076315673	0.233364945	0.001964528	0	0.03284385	0	0	0.003952868
TCGA-B0-5713	0.021317649	0	0.005568736	0.202954403	0	0.157530463	0	0.003174111	0.017794414	0	0.056388243	0.034411003	0.065639169	0	0.223316586	0.136091143	0.001381326	0	0.074432755	0	0	0
TCGA-B4-5844	0.058866247	0	0.010274715	0.069122556	0	0.132954016	0.002790416	0	0.005156743	0	0.079671367	0.008723574	0.178148628	0.178215354	0.076918041	0.081293026	0	0	0.116788506	0	0	0.001076812
TCGA-BP-4995	0.075032576	0	0.014264005	0.303755155	0	0.096682168	0	0.010037059	0.029718227	0	0	0.079530455	0.07702244	0.07444024	0.078313929	0.096036922	0.013274195	0	0.049320545	0	0.002572085	0
TCGA-CJ-4876	0.008911634	0	0.027973471	0.580116982	0	0.057750881	0.073394421	0.022627688	0.067758853	0	0	0.026024935	0.018751983	0	0.071552184	0.040844458	0.000702192	0	0.003590317	0	0	0
TCGA-B0-4824	0.004630311	0	0.007311281	0.425608314	0	0.116871918	0.012960967	0.025870265	0.043507181	0	0	0.061787745	0.026949217	0	0.092915841	0.111441066	0.02085816	0	0.047046841	0	0.000987211	0.001253682
TCGA-BP-4975	0.109801724	0	0.022779065	0.091829292	0	0.174298467	0	0	0.006069132	0	0.013178402	0.027236867	0.062379916	0	0.044215099	0.322574149	0	0.000124279	0.118434485	0	0.007079122	0
TCGA-B2-4102	0.038296223	0	0.009552091	0.062689759	0	0.247559621	0.013071726	0	0.034124393	0	0.028363793	0.007101651	0.037382076	0	0.136346861	0.284808633	0.009242761	0	0.069987236	0	0	0.021473174
TCGA-B0-5094	0.131073578	0	0.026442004	0.159691266	0	0.130109405	0	0	0.037161457	0.030217488	0	0.126771041	0.011071277	0.05997205	0.049053122	0.169343854	0	0	0.052547395	0	0	0.016546064
TCGA-CJ-5682	0.140019908	0	0.028061792	0.204539282	0	0.24998172	0	0	0.047860361	0	0	0.072333982	0.020510132	0	0.107973495	0.075420941	0.026774935	0	0.021124735	0	0	0.005398717
TCGA-BP-5169	0.041009819	0	0.317836438	0.1531016	0	0.088297361	0.001075297	0.011085599	0.109081267	0	0	0.013545244	0	0.089131226	0.041612129	0.106648602	0.004860474	0	0.021545499	0	0	0.001169445
TCGA-CZ-4866	0.042971666	0	0.00648291	0.049576527	0	0.15105222	0	0	0.000104439	0	0	0.022253287	0.093419143	0.104806922	0.054444889	0.431869118	0.004734673	0	0.03162363	0	0	0.006660575
TCGA-BP-4797	0.025637171	0	0.004190631	0.210866789	0	0.208465599	0	0.012031638	0.026751459	0.005960916	0	0.048516136	0.060865335	0.044836136	0.061199102	0.223730065	0.010086039	0	0.0310436	0	0	0.025819382
TCGA-BP-4173	0.009453304	0	0.001562287	0.529864067	0	0	0.018598702	0.039065272	0.051720237	0.061488338	0	0.021254598	0.079911781	0	0.072793056	0.108730639	0	0	0.000612893	0	0	0.004944825
TCGA-BP-4982	0.094662593	0	0.015179122	0.139263979	0	0.231128661	0.00348408	0.004769539	0.012900385	0	0.026241425	0	0.03634071	0	0.073661316	0.316997288	0.002126126	0	0.03863199	0	0	0.004612787
TCGA-B0-5084	0.022601025	0	0.001966505	0.169552246	0	0.089693213	0	0.022793308	0.107960402	0	0	0.037269201	0.007582184	0.207639266	0.049752376	0.216289082	0.001807769	0	0.015070101	0	0	0.050023321
TCGA-CW-5589	0.083546159	0	0.016538377	0.094876059	0	0.180964613	0.000582194	0	0.013720712	0	0.028850341	0.028319488	0.027051407	0.079573755	0.035470834	0.31042968	0.033531227	0	0.062860388	0	0	0.003684768
TCGA-CJ-4892	0.001238909	0	0.010719214	0.626641279	0	0	0	0.040408928	0.062854727	0.038042909	0	0.067843126	0.011255437	0	0.042689442	0.068219944	0.004116948	0	0.025969137	0	0	0
TCGA-B0-4691	0.014309218	0	0.056706032	0.369223972	0	0.075693702	0	0.073633149	0.042166534	0.059865011	0	0.060048583	0.02012189	0	0.108713233	0.083224314	0.017996251	0	0.018298113	0	0	0
TCGA-DV-5573	0.001905924	0	0.005941842	0.623335976	0	0	0	0.039753185	0.037353842	0.088997736	0	0.058940511	0.002472764	0	0.029923414	0.10191086	0.008172139	0	0	0	0	0.001291807
TCGA-DV-5565	0.019997747	0	0.003957044	0.141642754	0	0.141617998	0	0.018931216	0.032268405	0	0.032852936	0.019869744	0.132699286	0.099934452	0.083327912	0.205888175	0.000292735	0.019751425	0.041320555	0	0	0.005647613
TCGA-BP-5191	0.012968514	0.005864919	0.031242552	0.124217745	0	0.316685131	0.014624892	0.038327378	0.068248487	0.047622139	0	0.03010263	0.01078982	0.057850956	0.096317314	0.102837254	0.009226717	0	0.033073552	0	0	0
TCGA-BP-4798	0	0	0.054594295	0.510919195	0	0	0.002742935	0.017458469	0.050877932	0.001916635	0	0.028494544	0.0945041	0	0.095635532	0.133726295	0	0	0.008504527	0	0	0.00062554
TCGA-B8-5550	0.029452488	0	0.002802599	0.137829862	0	0.158661903	0.012494953	0	0.048259814	0.002511265	0	0	0.004518294	0.175076738	0.084290622	0.275924034	0.002198799	0	0.042946775	0	0	0.023031853
TCGA-B8-4620	0.148703556	0	0.061906113	0.068053618	0	0.306196734	0.011809587	0	0	0	0	0.000587431	0.07652303	0	0.032847953	0.16680532	0.06858711	0.009925526	0.048054021	0	0	0
TCGA-BP-5183	0.018380968	0	0.006317847	0.411429868	0	0.102994999	0.001597939	0.016721741	0.039386199	0	0	0.051269759	0.012129704	0	0.095975493	0.144484337	0.024375331	0	0.074007908	0	0	0.000927905
TCGA-CJ-4887	0.006284804	0	0.002809433	0.435231219	0	0.05330238	0.003292563	0.039899223	0.044836161	0	0	0.038120499	0.060833181	0	0.07955945	0.215961527	0.003679149	0	0.016190411	0	0	0
TCGA-CJ-5680	0	0.004570703	0.002254463	0.137730657	0	0.168466939	0	0	0.000948806	0	0	0.04448411	0.190200631	0	0.057259468	0.283356461	0.001186597	0.001482924	0.076125299	0	0.003129601	0.028803343
TCGA-BP-4803	0.046372206	0	0.006087779	0.187160983	0	0.213489797	0.007145969	0.027046444	0.009536681	0	0.040028168	0.01986431	0.012833468	0.09082986	0.082923651	0.2015561	0.005731467	0	0.049393118	0	0	0
TCGA-BP-5187	0.097589348	0	0.011233179	0.249378562	0	0.268919052	0.02157091	0.010008708	0.021036055	0.027817941	0	0	0.017733418	0.010260914	0.134245356	0.104714066	0.003595298	0	0.021356791	0	0	0.000540401
TCGA-BP-4795	0.084951306	0	0.01040569	0.094314713	0	0.265080886	0.010892206	0	0.040711528	0	0	0.05503319	0.050312577	0	0.026152937	0.170645454	0.068319214	0.000846658	0.118346357	0	0	0.003987285
TCGA-B0-4838	0.00836751	0	0.010031858	0.653595367	0	0	0	0.040741978	0.05770748	0	0	0.074600374	0.010966298	0.00033898	0.058931977	0.030237516	0.015414112	0	0.036287198	0	0	0.002779352
TCGA-BP-4332	0.011727713	0	0.003790977	0.145533183	0	0.078972645	0	0	0.003186583	0	0.001821671	0.034373529	0.060027364	0.090793815	0.039834015	0.422866705	0.006195549	0	0.100876253	0	0	0
TCGA-BP-4807	0.027287723	0	0	0.052379383	0	0.126072932	0	0.004717525	0.001185147	0.015451927	0	0.014277488	0.058943581	0.000648214	0.048774581	0.522836925	0	0.047876014	0	0.042957336	0.005657474	0.03093375
TCGA-BP-4799	0.043954939	0	0.055387533	0.28195523	0	0.143738042	0.059889928	0.04375647	0.018607624	0.059894833	0	0	0	0.095965754	0.065047679	0.122640541	0	0	0	0.008538158	0.000623269	0
TCGA-BP-4160	0.021628464	0	0.00484327	0.474110743	0	0.049776746	0.000459543	0.032090171	0	0.086215681	0	0.064579195	0.010552556	0	0.073994689	0.111242661	0.014769655	0	0.053336093	0	8.24E-06	0.002392294
TCGA-BP-4766	0.02128124	0	0.006409183	0.031268316	0	0.121664811	0	0.008371052	0.004124688	0	0.02905853	0.073014604	0.229374694	0.114578929	0.019495622	0.281820126	0	0	0	0.035620333	0	0.023917872
TCGA-B8-A54G	0	0	0.002372002	0.467795019	0	0	0	0.04001398	0.037795022	0.084460162	0	0.041215548	0.068184314	0	0.065545722	0.157548151	0.034336868	0	0	0.000733212	0	0
TCGA-CJ-4637	0	0.007062961	0.034095687	0.481961101	0	0	0.01926146	0.05289756	0.058277368	0.061689674	0	0.02107009	0.054521486	0	0.116382589	0.085808314	0.000486589	0	0.006485121	0	0	0
TCGA-BP-5181	0.021490717	0	0.000563373	0.142494887	0	0.290758423	0.028761227	0	0.017467133	0	0.030171839	0	0.075777926	0	0.119961364	0.198587805	0.002419481	0.005460476	0.062450152	0	0	0.003635198
TCGA-BP-5189	0.03660116	0	0.00993928	0.083565764	0	0.27104791	0.02864516	0	0.015302446	0	0	0	0.160174779	0	0.076174542	0.252064018	0	0.001936527	0.046126507	0	0	0.018421908
TCGA-BP-5007	0.011689899	0	0.009420558	0.36178619	0	0.155917463	0	0.010348636	0.032794574	0.019486481	0	0.014331862	0.033512463	0	0.118587427	0.203782598	0	0.000718222	0.027623628	0	0	0
TCGA-BP-4174	0.007817553	0	0.000362221	0.151722544	0	0.159681914	0.006960668	0	0.034010304	0.015312375	0	0.029619831	0.061369098	0.032314802	0.1000229	0.244430621	0.025832588	0	0.104941519	0	0.004580768	0.021020295
TCGA-CZ-4861	0.013415913	0	0.003677495	0.109759128	0	0.219569545	0.017404401	0.027076963	0.008918831	0	0	0	0.101957548	0.037502866	0.111824507	0.281575831	0.004662935	0	0.010697469	0	0.011657205	0.040299364
TCGA-CZ-5460	0.038633605	0	0.017315719	0.305213906	0	0.156453513	0	0.057504643	0.081277236	0	0	0.037572593	0.054032267	0.027803632	0.074070051	0.10720831	0.005690285	0.000241284	0.027276344	0	0	0.009706612
TCGA-CJ-6027	0.003091429	0	0.007870291	0.385074746	0	0	0.057381837	0.050512226	0.009220081	0.126978618	0	0.015012224	0	0.069551674	0.112186441	0.149647275	0.001714231	0	0.011111688	0	0	0.000647238
TCGA-B8-4148	0.036023095	0	0.010796279	0.542551713	0	0.069051276	0.015002349	0.027385565	0.017995044	0	0	0.041116718	0.037987424	0	0.088121337	0.089925812	0.008186077	0	0	0.015857311	0	0
TCGA-B8-5158	0.057915233	0	0.00978543	0.10219062	0	0.236243624	0.007541851	0.009127179	0.03426358	0.005964648	0.017745638	0	0.039990631	0.030843637	0.147875448	0.110400516	0.129926466	0	0.023449083	0	0	0.036736416
TCGA-CZ-4856	0.056871935	0	0.012508388	0.285407443	0	0.129185264	0	0.011682468	0.035044371	0.017897546	0	0.040228228	0.012994904	0	0.113936169	0.140710753	0.031158797	0	0.112373734	0	0	0
TCGA-CZ-4853	0.026577643	0	0.010378887	0.110296081	0	0.272269161	0.007494934	0	0.042065776	0.040746647	0	0.012943177	0.030956065	0	0.150718083	0.196373822	0.017645179	0.003463433	0.07807111	0	0	0
TCGA-CZ-5461	0.042754061	0	0.006271353	0.083352364	0	0.328443597	0.009664332	0.015928409	0.027001709	0.008069247	0	0.001547992	0.101781555	0	0.125733557	0.194542605	0	0.003057445	0.051851772	0	0	0
TCGA-A3-3370	0	0	0.004743942	0.470650734	0	0.068457514	0	0.016244113	0.033014765	0.013004848	0	0.015493836	0.047906907	0	0.089593394	0.206557715	0.011793946	0	0.020472066	0	0	0.00206622
TCGA-BP-4771	0.001235179	0	0.004636607	0.598838483	0	0	0	0.029185478	0.071983387	0.030716091	0	0.096175884	0.022205082	0	0.061081632	0.064207033	0.008266541	0	0.011468603	0	0	0
TCGA-CJ-5679	0.131329224	0	0	0.123600041	0	0.33772901	0	0	0	0	0	0.055994756	0.023657573	0	0.053091571	0.175251081	0.034472764	0	0.064873979	0	0	0
TCGA-B0-5092	0.010000779	0	0.009163841	0.593848883	0	0.000564279	0.002118342	0.055872485	0.071578854	0.034125079	0	0.063259933	0.002206487	0	0.067392259	0.078109235	0.001630579	0	0.010128966	0	0	0
TCGA-BP-4327	0.011468062	0	0.018834559	0.200918577	0	0.174815018	0	0.013043603	0.024052615	0	0.112741102	0.014202761	0.05647675	0.013085989	0.072519427	0.249756682	0	0	0.038084855	0	0	0
TCGA-B0-5107	0.007094569	0	0.001153367	0.457522013	0	0	0.007718231	0.036744372	0.086465331	0	0	0.092807292	0.015794451	0	0.107853954	0.106172817	0.020822832	0	0.05985077	0	0	0
TCGA-B8-A54E	0.034765563	0	0.01555869	0.074016848	0	0.185070207	0.008929944	0.061150641	5.46E-05	0.028173249	0	0.029985843	0.073047048	0	0.084364767	0.289397439	0.036418066	0.024626913	0.051672105	0	0.002622186	0.000145842
TCGA-A3-3316	0.034571289	0	0.002540619	0.045079071	0	0.122435813	0	0.013720248	0.01440789	0	0	0.025334406	0.115982621	0.154064284	0.042872801	0.386282824	0	0	0	0.032478643	0	0.010229491
TCGA-A3-3373	0.035002756	0	0	0.104715233	0	0.128831643	0.032381606	0	0.012384539	0.000567201	0.029318455	0	0.036068329	0.024799694	0.123308075	0.262451919	0.092822009	0	0.102871161	0	0	0.014477378
TCGA-MM-A564	0	0	0.005391677	0.064914727	0	0.132529629	0	0	0.018892764	0	0.231563701	0.085819132	0.171086151	0.031421729	0.042130677	0.141446044	0	0	0.074803769	0	0	0
TCGA-CZ-5466	0.016066144	0.011974173	0	0.166571285	0	0.163119088	0	0.020864151	0.065948312	0	0	0.046930927	0.012477221	0.112910817	0.068685472	0.210033169	0.056749607	0	0.047669634	0	0	0
TCGA-CJ-4920	0.029850238	0	0.004844539	0.091636734	0	0.237732744	0	0.041956191	0.044320113	0	0.047856944	0.003542142	0.095362108	0.073169477	0.0642837	0.254967873	0	0	0.000667583	0.009809614	0	0
TCGA-B8-A54D	0.010982061	0	0.00340995	0.504660335	0	0.061168733	0	0.049755665	0.028530561	0.027521659	0	0.069368313	0.004881361	0	0.035753978	0.188202449	0.006263936	0	0.009500999	0	0	0
TCGA-BP-5180	0.016796342	0	0.003777631	0.198503007	0	0.230886597	0	0.021150548	0.050905425	0	0.003435535	0	0.105787877	0.048745206	0.083531747	0.223624236	0	0	0	0.01285585	0	0
TCGA-AK-3458	0.027710858	0	0.005308521	0.282799426	0	0.202289328	0.027758497	0	0	0.144621946	0	0.000344383	0.017655442	0	0.066950528	0.162509312	0.013106847	0.002169154	0.04494782	0	0	0.001827939
TCGA-MM-A563	0.024393454	0	0.057233287	0.172294321	0	0.135651806	0	0.010035621	0.075178279	0.025964391	0	0.025342008	0.062467276	0.060645388	0.108854463	0.159377433	0.026594782	0	0.05596749	0	0	0
TCGA-AK-3445	0.008917905	0	0.002681448	0.151757836	0	0.254815246	0.014768072	0.014175748	0.062671421	0	0	0.017464872	0.001892205	0.008981302	0.108674446	0.250534399	0.016650421	0	0.083751915	0	0	0.002262764
TCGA-CW-5584	0.054346685	0	0.007141719	0.016751347	0	0.250913256	0	0	0.011499177	0	0	0.034817608	0.224275207	0	0.115836513	0.194400907	0.004177365	0.000462011	0.085378206	0	0	0
TCGA-BP-4354	0.007886133	0	0.003982807	0.058231703	0	0.095886283	0.019688369	0	0.018117308	0.038182162	0	0	0.069028113	0	0.074591511	0.477559804	0	0	0.016468384	0	0	0.120377424
TCGA-A3-3331	0.041080145	0	0.001009436	0.138766317	0	0.17317134	0	0.034507368	0.009194207	0	0	0.049387442	0.069979524	0	0.112682	0.260881554	0.013522981	0	0	0.087534253	0	0.008283432
TCGA-BP-4991	0.001550488	0	0.001517578	0.070229322	0	0.183261593	0	0	0.000230858	0	0.087489586	0.012669789	0.042875858	0	0.115114907	0.368747368	0.011767447	0	0.089662945	0	0	0.014882262
TCGA-DV-5574	0.110093448	0	0.09538553	0.230015719	0	0.049221102	0.034245021	0.004944948	0.006536903	0.018760361	0	0	0.025806547	0.056129045	0.054862049	0.25963798	0.036518596	0	0.017659354	0	0	0.000183398
TCGA-CJ-5677	0.06387643	0	0.006571901	0.091344111	0	0.042007962	0	0.004093231	0.051843453	0.015577854	0	0.033037988	0.015091708	0.32057867	0.035460179	0.295451917	0	0	0.025064597	0	0	0
TCGA-CZ-4863	0.009443021	0	0.004450648	0.574309735	0	0.007990285	0	0.039985545	0.017433214	0.075726268	0	0.030159275	0	0	0.080948549	0.090855936	0.019128422	0	0.048167628	0	0.001401474	0
TCGA-BP-4804	0.022290129	0	0.000157623	0.320834986	0	0.066225743	0.003332125	0.028782143	0.055430456	0.033550477	0	0.034276952	0	0.136712658	0.083313366	0.181450722	0.001201266	0	0.032441354	0	0	0
TCGA-BP-4968	0.021669021	0	0.010002783	0.395107583	0	0.148374828	0.011239255	0.027326721	0.044199739	0.036926502	0	0.040065155	0.038570758	0	0.093620204	0.115753624	0.007640523	0	0.009503303	0	0	0
TCGA-B0-4714	0	0	0.002244544	0.548698825	0	0	0.043417288	0.010110928	0.045023487	0.010078904	0.03823735	0.012003559	0.015662084	0	0.105621504	0.133536503	0.00074472	0	0.034620304	0	0	0
TCGA-BP-4759	0.016194455	0	0	0.235119341	0	0.22142303	0	0	0.023786674	0	0.072074609	0.014822477	0.031130429	0.040802896	0.077829816	0.203953037	0	0.003088123	0.059400686	0	0	0.000374427
TCGA-B0-5115	0.069794162	0	0.014030586	0.076957483	0	0.331176343	0.015848627	0.002635865	0.02882394	0	0.066950392	0	0.02797055	0.049350808	0.094585689	0.15435784	0.021176495	0	0.04634122	0	0	0
TCGA-BP-4331	0.012018903	0	0.004262378	0.136878407	0	0.221372912	0.008475259	0.011103555	0.028721285	0	0.005828205	0.010159409	0.08465042	0	0.055775689	0.334872979	0.007782872	0	0.056511733	0	0	0.021585994
TCGA-BP-5186	0.103520701	0	0.069240417	0.233116178	0	0.125121751	0.01515071	0.012734038	0.044913374	0	0	0.011705111	0.027316698	0	0.077476953	0.1287049	0.051981434	0	0.099017736	0	0	0
TCGA-CZ-4857	0.019289382	0	0.004636132	0.112116948	0	0.238273423	0.009394047	0.027401618	0.028206272	0	0	0.026535884	0.114845856	0.047023959	0.069063594	0.247730814	0.002032095	0	0.040344664	0	0	0.013105312
TCGA-B8-5162	0	0	0.093591878	0.29434453	0	0.112930022	0.019744961	0.017335056	0.021488138	0.006017221	0	0.004124155	0.100488348	0.030030563	0.06593397	0.232261726	0	0	0.001709431	0	0	0
TCGA-B0-4693	0.002090787	0	0.028736852	0.386971299	0	0.131442312	0	0.00835454	0.040324427	0	0	0.013019174	0.106858166	0	0.120868949	0.133347643	0	0	0.023671408	0	0	0.004314444
TCGA-BP-4965	0.038666514	0	0.00170166	0.055029544	0	0.290922605	0	0	0.0130766	0.018163911	0	0.008018983	0.101622027	0	0.092406031	0.289327433	0.007953076	0	0.068367081	0	0	0.014744535
TCGA-B0-5088	0.082189941	0	0.003875299	0.166272733	0	0.20307393	0	0.016648826	0.029821254	0	0	0.054353853	0.00060806	0.093082522	0.05342106	0.269135128	0.009775211	0	0.017742184	0	0	0
TCGA-CW-5590	0.031905971	0	0.001338447	0.168271683	0	0.252194208	0	0.0321797	0.014745072	0.00356736	0	0.083400251	0.031768028	0.046433325	0.137959494	0.172738298	0	0	0.023498163	0	0	0
TCGA-CJ-4643	0.043307618	0	0.009082757	0.139166218	0	0.248052735	0.0067313	0.027500159	0	0	0.021644206	0	0.135089202	0	0.105648612	0.219223813	0.01186861	0	0.03268477	0	0	0
TCGA-A3-3372	0.008033943	0	0.0095714	0.14089421	0	0.238816449	0	0.003961917	0.018696385	0.005527013	0	0.022428711	0.088903913	0	0.174633418	0.149391866	0.008015405	0	0.131125369	0	0	0
TCGA-B0-5691	0.195624102	0	0.027079452	0.071034041	0	0.261148651	0.017204947	0	0.024364059	0	0	0	0.040468221	0	0.0524346	0.134757211	0.112381628	0	0.059497975	0	0	0.004005114
TCGA-CJ-5686	0.018052998	0	0.006524148	0.188610025	0	0.305126353	0.035375213	0.013375954	0	0	0.0162937	0	0.087867668	0	0.074738103	0.222950622	0.002112187	0	0.017800693	0	0	0.011172335
TCGA-AK-3455	0.035715206	0	0.067808567	0.484813094	0	0.035469217	0	0.046531141	0.036382898	0.110447534	0	0.084826464	0	0.009221951	0.045065482	0.020265398	0.00328975	0	0.020163299	0	0	0
TCGA-BP-4993	0.037334572	0	0.007883296	0.376907622	0	0.162224421	0.031088325	0	0.000732139	0.023594155	0	0.040869455	0.015535034	0	0.067024271	0.162270752	0.008296134	0	0.066239825	0	0	0
TCGA-B0-4706	0.028243233	0	0.010552229	0.390532274	0	0.066494723	0	0.004892822	0.063800228	0	0.140366093	0.06403345	0.044208553	0.013206251	0.079384813	0.028264704	0	0	0.066020627	0	0	0
TCGA-6D-AA2E	0.233382518	0	0.159248211	0.177060267	0	0.117247792	0	0.023417318	0.037920708	0	0	0.043006211	0.022727353	0	0.012703308	0.125867849	0.010131204	0	0.030208796	0.007078463	0	0
TCGA-BP-4355	0	0.047535023	0.019847357	0.114768745	0	0.124457602	0	0	0.050346525	0	0	0.01278688	0.12487565	0	0.046581442	0.346919918	0.008076759	0	0.103804099	0	0	0
TCGA-B0-4701	0.041827286	0	0.008621191	0.156040556	0	0.336134667	0.010111781	0	0.027222685	0	0	0.015878555	0.029106202	0.013607629	0.12134005	0.106832105	0.027611203	0	0.103027127	0	0	0.002638963
TCGA-B8-5552	0.05116605	0	0	0	0	0.342395402	0.017707645	0	0	0	0.021457617	0	0.124276421	0	0.02578526	0.139398562	0.172214198	0.0151401	0.029867066	0	0.036342919	0.02424876
TCGA-B4-5835	0.028934362	0	0.002473433	0.122039327	0	0.17710732	0.017635989	0	0.056011062	0.009704346	0	0.023475275	0.014484283	0.009409543	0.060009332	0.373982886	0.014907017	0.003823827	0.0803977	0	0	0.005604297
TCGA-BP-4782	0.000947909	0	0.005927584	0.243429416	0	0.114757898	0.022059982	0.015037083	0.029049202	0.020794849	0	0.030122948	0.0158034	0.062403763	0.075912758	0.293391462	0.008352382	0	0.057544757	0	0	0.004464606
TCGA-A3-3380	0.047419649	0	0.010499085	0.131851561	0	0.205884143	0.027129567	0	0	0	0.077846559	0	0.019330803	0.019052147	0.064573985	0.312079864	0.003052366	0.001084852	0.072818736	0	0	0.007376682
TCGA-BP-5175	0.000871097	0	0.001168834	0.256292041	0	0.132747123	0	0.032402096	0.108081783	0.040777365	0	0.024161412	0.021616085	0.085520411	0.056789824	0.180514081	0	0	0.038331486	0	0	0.020726363
TCGA-AK-3451	0.016291953	0	0.000728144	0.331493811	0	0.106697527	0	0.008981811	0.00987202	0.016968314	0	0.021393875	0.042940712	0.040903265	0.049368094	0.200243873	0.089834624	0	0.06349247	0	0	0.000789508
TCGA-B0-5709	0.060305609	0	0.028583827	0.220725737	0	0.237274665	0	0.005652438	0.030351097	0	0	0.013848573	0.081830378	0	0.103163129	0.131118285	0.03912799	0	0.04764575	0	0	0.000372521
TCGA-CZ-5459	0.025690766	0	0.00250683	0.275033155	0	0.223500589	0	0.03385133	0.016735012	0.028676269	0	0.005204917	0	0.026933353	0.135370002	0.177275022	0	0.000440951	0.046837805	0	0	0.001944
TCGA-CJ-4640	0.007658703	0	0.003053037	0.32214965	0	0.157723326	0	0.00077528	0.022148578	0.036251256	0	0.030741058	0.071031951	0	0.109838118	0.172475143	0.015852015	0	0.050301885	0	0	0
TCGA-A3-A6NN	0.016471387	0	0.000230163	0.102808708	0	0.199265388	0	0	0.018321264	0	0.194373873	0	0.087441835	0	0.08505016	0.239880528	0.007120255	0	0.049036439	0	0	0
TCGA-B2-4099	0.014939234	0	0.002719221	0.039002803	0	0.202923356	0.003382102	0.01526233	0.014323883	0.024666668	0.017165347	0.031819872	0.11756386	0	0.131270179	0.297309788	0.023932131	0	0.056688823	0	0	0.007030403
TCGA-B0-4815	0	0.015325392	0.07356126	0.41981175	0	0	0.03463343	0.045474808	0.058533403	0.060770428	0	0	0	0.031003106	0.109372702	0.138919036	0.002929532	0	0.009665153	0	0	0
TCGA-BP-4335	0.152796368	0	0.150613857	0.247967991	0	0.116419334	0.007650777	0.067752669	0.008052337	0	0	0.020542906	0.005077992	0	0.120654805	0.096956976	0.00365341	0	0.001860578	0	0	0
TCGA-BP-4977	0.005484333	0	0.000439729	0.105269157	0	0.277732802	0.006771364	0.005467857	0.049830692	0.008218554	0.015730416	0	0.055963789	0.047892837	0.081621499	0.303932854	0.001592331	0	0.034051784	0	0	0
TCGA-CW-5580	0.000827459	0	0	0.030216424	0	0.16111298	0	0.003001097	0.003252572	0	0.023867464	0.029115541	0.21724818	0	0.087088867	0.334896722	0.020422897	0.079378338	0.002401133	0	0	0.007170327
TCGA-CJ-5671	0.042945348	0	0.010102938	0.135302756	0	0.210716379	0.029337963	0.000407471	0.04610113	0.004302646	0	0.001729878	0.02014347	0.185660076	0.046309922	0.224760034	0.005288202	0	0.035016433	0	0	0.001875353
TCGA-B0-5100	0.085740576	0	0.007923349	0.081369357	0	0.192528319	0	0	0.064380926	0	0.106314299	0.010870777	0.028111877	0.16536168	0.077794298	0.123512254	0	0	0.050159779	0	0	0.005932508
TCGA-CW-5587	0.002416673	0	0.001665895	0.432640839	0	0.009075122	0.004631271	0.020938756	0.042846371	0.072730609	0	0.039805388	0.061111879	0	0.087747382	0.180787111	0.008681567	0	0.034921136	0	0	0
TCGA-BP-4761	0	0	0.12418611	0.322772161	0	0.061662862	0.025386492	0.074388408	0.093436071	0	0	0.042487069	0.030087257	0.030614023	0.070619438	0.091218974	0.00691365	0	0.026227486	0	0	0
TCGA-T7-A92I	0.01452317	0	0.028709396	0.149860455	0	0.24937527	0	0	0.002935628	0	0	0.057901499	0.069470886	0	0.009284131	0.300508397	0.010240966	0.005040575	0.092119846	0	0	0.010029781
TCGA-B2-5633	0.009344644	0	0.000257642	0.041722688	0	0.279120036	0.016087396	0	0	0	0.042560326	0.000965244	0.020749921	0	0.027824309	0.458737437	0.013681419	0	0.085418421	0	0	0.003530517
TCGA-AK-3453	0.082462524	0	0.02618116	0.446260109	0	0.09393755	0	0.031601857	0.06539342	0.017961939	0	0.054928328	0.033379305	0	0.076762117	0.046564357	0.018328563	0	0	0	0.00623877	0
TCGA-B0-5694	0.248514404	0	0.067590638	0.063669129	0	0.245494469	0	0	0.029744181	0	0	0.017740286	0.056659764	0	0.073400974	0.116447591	0.046371723	0	0.021852786	0.00874888	0	0.003765175
TCGA-B0-4828	0.036794994	0	0.012601647	0.194675143	0	0.341158513	0	0.035535977	0.037437488	0	0.07748768	0	0.076316444	0	0.076198302	0.087186975	0.005366852	0	0.019239985	0	0	0
TCGA-BP-4989	0.09344646	0	0.018377455	0.398283571	0	0.043431131	0.025138659	0.030755964	0.045482034	0.081151277	0	0.078433739	0.009366687	0.003063552	0.044956652	0.073257249	0.016636692	0	0.035186387	0	0	0.003032491
TCGA-B0-5109	0.077669525	0	0.009695208	0.372359676	0	0.039486515	0.16432149	0.028546577	0.0153546	0	0.016207583	0.028863523	0.029593211	0.045756568	0.087385181	0.044492953	0.015756188	0	0.009052948	0	0.002716892	0.012741361
TCGA-B0-5102	0.047065018	0	0.008800993	0.212544118	0	0.289601975	0.005040955	0.00461378	0.008056151	0.006659427	0	0.025090466	0.005715674	0.032752289	0.09037074	0.232178529	0.00647483	0	0.025035056	0	0	0
TCGA-BP-4326	0.072039886	0	0.00544241	0.019609105	0	0.253740475	0	0	0.054293639	0	0.070588319	0.002144864	0.010178118	0.137306653	0.101210992	0.160691764	0	0	0.08860546	0	0	0.024148315
TCGA-B0-4697	0.028770346	0.032499473	0.090940747	0.388028255	0	0.117108993	0.051540931	0.017913381	0.079528849	0.009654885	0	0.001016472	0.001458434	0.018115139	0.085436349	0.06458989	0	0	0.013397857	0	0	0
TCGA-B0-4690	0.0178912	0	0.005099159	0.22990904	0	0.147336289	0.050407366	0.02256782	0.021684264	0.019945241	0	0.029322761	0.096354745	0	0.101622063	0.193821628	0.004776658	0	0.020135143	0	0	0.039126623
TCGA-BP-4959	0.057964904	0	0.003449745	0.097194897	0	0.237738503	0.005809807	0	0.005414583	0	0	0.00748967	0.048923949	0.121368283	0.020321377	0.300893712	0.022572445	0.021865038	0.046127016	0	0	0.002866072
TCGA-B0-5400	0.005641995	0	0.004887224	0.194783574	0	0.10088757	0	0.021997828	0.050098515	0.05342812	0	0.067858819	0	0.161241615	0.04603783	0.224538765	0	0	0	0.017266015	0	0.051332129
TCGA-B8-5159	0.01224619	0	0	0.426453519	0	0.096290137	0	0.019171437	0.058260762	0	0	0.04919834	0.021454686	0.035223981	0.081637214	0.082967688	0.01629638	0	0.087761472	0	0	0.013038193
TCGA-BP-4998	0.01068645	0	0.005088786	0.188767541	0	0.246809686	0.008389907	0.008264771	0.002593988	0	0.028605612	0	0.086947878	0	0.063555693	0.277896975	0.045892097	0	0.02575079	0	0	0.000749827
TCGA-AK-3454	0.051839589	0	0.012072303	0.292792586	0	0.096509502	0	0.017246089	0.08631506	0	0	0.099656779	0.011200396	0	0.027435493	0.255235264	0	0	0.049094167	0	0	0.000602772
TCGA-CJ-6028	0.037294063	0	0.016865308	0.327499982	0	0.169515357	0.032751361	0.034280673	0.015467504	0.064774728	0	0.006302908	0.001553388	0.020167422	0.068190572	0.181082871	0	0	0.021987461	0	0	0.002266403
TCGA-BP-4963	0.031838236	0	0.00462395	0.146425952	0	0.221028238	0	0.004651847	0.030194079	0	0.008971527	0	0.111232735	0.056206509	0.094267799	0.242134548	0.024706464	0	0.023342874	0	0	0.000375244
TCGA-BP-5178	0.12851873	0	0.019652434	0.106804401	0	0.173772031	0.013762511	0	0.077983565	0	0.030630625	0	0	0.129617747	0.032364335	0.251667057	0	0	0.019536315	0	0	0.015690249
TCGA-BP-4345	0.033886099	0	0.002344237	0.060773048	0	0.192776954	0.019013091	0.01458843	0.04584666	0.011423478	0.003320757	0	0.009460217	0.336798802	0.054577856	0.175938641	0	0	0.039251732	0	0	0
TCGA-B0-4843	0.057224218	0	0.001743878	0.031991629	0	0.236137297	0	0.005126347	0.083378612	0.004708208	0.018610016	0.022669232	0.027950309	0.251260778	0.048796355	0.167201613	0	0	0.030426737	0.003847494	0	0.008927277
TCGA-B0-4712	0.024984527	0	0.000117546	0.187801407	0	0.17963103	0.047206247	0.006392761	0.066328725	0.018445097	0	0.024085837	0.055074135	0.105913655	0.124173417	0.132861314	0	0	0.026984301	0	0	0
TCGA-BP-5176	0.026426916	0	0.001925783	0.173785955	0	0.20146925	0.030696185	0.003962043	0.072492052	0	0.079770796	0.009631628	0.035944673	0.015347499	0.096925561	0.172254597	0	0.004436568	0.074930495	0	0	0
TCGA-CJ-4641	0.043684587	0	0.015201741	0.325096875	0	0.142834393	0.00407016	0.056921772	0.037686812	0.008079312	0	0.002303515	0.012194977	0.007640526	0.104679395	0.132254924	0.085238919	0	0.022112091	0	0	0
TCGA-CJ-4882	0.162359405	0	0.029300514	0.191982537	0	0.306852675	0.010419712	0.019402086	0.047125363	0.020665777	0	0.006199594	0.00070918	0.038329658	0.071872888	0.05386765	0.003131569	0	0.027760855	0	0	0.010020537
TCGA-B8-5163	0.02254219	0	0.00968537	0.204325802	0	0.287758148	0.032904305	0.019736777	0.039923137	0.030588538	0	0	0.03859746	0	0.079369557	0.218742155	0	0	0.011306302	0	0	0.004520257
TCGA-B0-5106	0.149258959	0	0.034065627	0.283590223	0	0.117746223	0	0.01080726	0.023512721	0	0	0.062561345	0.059203172	0	0.038499764	0.15470447	0	0.000763901	0.058126926	0	0	0.007159411
TCGA-B8-5165	0.205504983	0	0.029129071	0.051285279	0	0.311180935	0	0	0.012335435	0.000391348	0.00626167	0	0.010953949	0.01310603	0.071348016	0.204001263	0.003240854	0	0.073342388	0	0	0.007918777
TCGA-DV-5569	0.042187016	0	0.000121761	0.212923757	0	0.168258848	0.006483541	0	0.04273149	0.001082556	0	0.03059318	0.062758022	0.077420499	0.10231025	0.188753068	0.010285319	0	0.05042963	0	0	0.003661064
TCGA-A3-3324	0	0	0.002659102	0.303097228	0	0.16282262	0	0.011360885	0.037012139	0.024249437	0	0.018587626	0.082755943	0	0.090281047	0.21467974	0.013205526	0	0.037948789	0	0	0.001339918
TCGA-BP-5194	0.114236677	0	0.037477971	0.129983051	0	0.109330473	0	0	0.029261035	0	0	0.071111253	0.012882638	0.025137043	0.101837703	0.190034747	0.040280999	0	0.138426411	0	0	0
TCGA-B8-A54J	0.014459287	0	0.009779097	0.314405114	0	0.222589179	0	0.033286724	0.031390721	0	0.058712196	0.003622886	0.082128682	0	0.089518494	0.111006009	0	0	0.029101612	0	0	0
TCGA-G6-A8L6	0.03754833	0	0.01392604	0.150880025	0	0.235822185	0	0	0.063568133	0	0.056474509	0	0.20026644	0.012818428	0.058605556	0.15680436	0	0	0.013285993	0	0	0
TCGA-AK-3431	0.097135487	0	0.01181105	0.101460615	0	0.262515836	0	0	0	0	0.0423537	0.015499905	0.064654012	0.133813864	0.036180899	0.183333963	0	0.002035453	0.042155927	0	0	0.00704929
TCGA-CZ-5462	0.039914498	0	0.007026814	0.0385752	0	0.241982257	0	0.03479976	0.002222243	0.041423841	0	0.04202039	0.148594668	0.035863592	0.125452213	0.149951191	0.004191247	0	0	0.037270958	0	0.050711129
TCGA-CJ-4636	0.038851992	0	0.004246611	0.370552819	0	0.112218309	0.00488116	0.014585192	0.01199484	0.013744573	0	0.000547869	0.040257658	0	0.064386326	0.307982434	0	0	0.015341291	0	0	0.000408923
TCGA-CW-6093	0.025660344	0	0	0.067024039	0	0.190360146	0.0048098	0	0	0.054642358	0.075702388	0.014451256	0.163965176	0	0.045689586	0.184313996	0.035860561	0.007532983	0.116535402	0	0	0.013451965
TCGA-B0-5095	0.039887413	0	0.005856965	0.271331807	0	0.122801702	0.012443503	0.008570469	0.043211878	0	0	0.094807375	0.05454822	0.041494876	0.101517798	0.167601951	0.007852626	0	0	0.028073416	0	0
TCGA-BP-5202	0.007180576	0	0.002007505	0.126544062	0	0.229677311	0.004331133	0	0	0.002663592	0.022938983	0.026368173	0.111770466	0.068379699	0.109972583	0.228132325	0.010050635	0	0.049982957	0	0	0
TCGA-A3-3308	0.029213649	0	0.006506786	0.098170166	0	0.127478074	0.025189284	0.002442483	0.028536341	0	0.03247472	0	0.072290103	0.044190175	0.116436615	0.350469894	0.001403092	0	0.065198621	0	0	0
TCGA-AK-3460	0.000243516	0	0.006149541	0.242815034	0	0.146593063	0.014637391	0	0	0.006465228	0.020208613	0.017076142	0.073998509	0	0.057935974	0.343593337	0.003546243	0	0.066737408	0	0	0
TCGA-CJ-4895	0.085401632	0	0.012894793	0.230827777	0	0.074947973	0.011709943	0.046407274	0.021311185	0.021827281	0	0.029019833	0.039254804	0.063161492	0.108339278	0.233198225	0.004143883	0	0	0.009469875	0	0.008084752
TCGA-BP-4781	0.012648863	0	0.004820559	0.050628968	0	0.097120178	0	0.013493404	0.025500157	0.019199358	0	0.034545971	0.077745571	0.14791888	0.070000833	0.324529877	0	0	0	0.106721536	0.008209435	0.006916411
TCGA-B8-A8YJ	0.142526517	0	0.043153579	0.096343048	0	0.250681656	0.027718668	0	0.021658103	0	0.061461024	0	0.059638123	0	0.022604614	0.184714934	0	0.010240711	0.067832819	0	0	0.011426203
TCGA-BP-5190	0.005042603	0	0.007936942	0.179289883	0	0.275001079	0	0.007962748	0.023887991	0.020881296	0	0.030906381	0.081265013	0	0.100354176	0.217483976	0	0.003441446	0.046546466	0	0	0
TCGA-CJ-4916	0	0	0.007563915	0.514529442	0	0.058170457	0	0.035732534	0.03613622	0.064954091	0	0.049879327	0.013798266	0	0.08492058	0.13431517	0	0	0	0	0	0
TCGA-B0-4822	0.039240332	0	0.00889423	0.339200819	0	0.074740087	0	0.023161202	0.092165851	0	0	0.081928312	0.018882837	0	0.021078789	0.25899702	0	0	0.038816428	0	0	0.002894093
TCGA-CJ-4899	0.051162957	0	0.009422545	0.132633028	0	0.192956988	0.008847197	0	0.012637295	0	0.024383126	0	0.009147411	0.011830362	0.042118737	0.441620432	0.001439839	0	0.061800083	0	0	0
TCGA-CZ-5989	0.025463946	0	0	0.053388099	0	0.342761876	0.036104698	0	0	0.123546368	0	0.025139354	0.033694906	0	0.071234998	0.211693699	0	0.001594037	0.042745789	0	0.032632229	0
TCGA-BP-5009	0.072968759	0	0.024290395	0.299753498	0	0.119367796	0.000680557	0.029121056	0.078802772	0	0	0.0289802	0.088898192	0	0.057945557	0.190865957	0.000808753	0	0.005567661	0.001948845	0	0
TCGA-A3-3347	0.037616963	0	0.003105714	0.10139705	0	0.153766196	0.00638745	0.01413529	0.024430858	0.01308705	0	0	0	0.192399375	0.07032553	0.310268469	0	0	0.035463596	0	0	0.03761646
TCGA-CZ-4862	0.002260246	0	0	0.444295984	0	0.109022216	0	0.025480135	0.021951326	0.062115666	0	0.008585205	0.039516828	0	0.12669015	0.129617739	0.003076404	0	0.027388103	0	0	0
TCGA-A3-A6NL	0.087461564	0	0.028209414	0.125554964	0	0.152525894	0	0.015972358	0.038528027	0	0.010715062	0.085637244	0.067514935	0.01198686	0.086402259	0.148421074	0.026161378	0	0.10925117	0	0	0.005657796
TCGA-CJ-5678	0.020912449	0	0.083405973	0.286847356	0	0.203900173	0.015220493	0.02263432	0.049641087	0.00600228	0	0.04359657	0.024067126	0	0.076867917	0.12179451	0.022208919	0	0.022900826	0	0	0
TCGA-B0-4699	0	0	0.00271023	0.42101058	0	0.037587926	0.051413956	0.050118618	0.021593102	0.064911331	0	0.032570286	0.002253098	0.038132446	0.065015039	0.179452496	0.023632373	0	0	0	0.009598517	0
TCGA-CJ-4901	0.002024483	0	0.022379714	0.336248094	0	0.101797228	0.010407958	0.069198856	0.052822699	0.071067764	0	0	0.007463434	0.033146653	0.121097751	0.121291345	0.043807372	0	0.007246649	0	0	0
TCGA-B0-4839	0.013276895	0	0.003867174	0.180307441	0	0.151749088	0.005570747	0.00815496	0.011996621	0	0.021269494	0.087188618	0.102597822	0	0.040736131	0.198660022	0.022786394	0.005457842	0.136880123	0	0	0.009500628
TCGA-B0-5080	0.104889416	0	0.063679672	0.308269322	0	0.070001843	0.006111151	0	0.13796567	0	0	0.03940349	0.008504963	0.0117875	0.060659936	0.140838142	0	0	0.047888895	0	0	0
TCGA-B0-5697	0.044109756	0	0.005975192	0.348098892	0	0.1076749	0.011834218	0.020822181	0.04690918	0.016531172	0	0.055504945	0.012901782	0	0.051706373	0.18762785	0.020158739	0	0.059961751	0	0	0.01018307
TCGA-BP-4337	0.058315861	0	0.013724705	0.132805931	0	0.188765685	0.012775413	0.013968756	0.042005495	0	0	0.042153432	0.021070326	0.08085468	0.073273656	0.178979136	0.003466838	0	0.137840085	0	0	0
TCGA-B0-5812	0.048665451	0	0.008620589	0.148849522	0	0.212944468	0.032592196	0.002033615	0.026534331	0.003277327	0.05286766	0	0.058382089	0	0.138706807	0.172443237	0.045506147	0	0.04412969	0	0	0.00444687
TCGA-B0-4833	0.097814511	0	0.02339299	0.429555211	0	0.065990622	0.002879783	0.046930532	0.025734261	0	0	0.045530026	0.01795727	0.009930948	0.078976047	0.087394508	0.01843649	0	0.048833003	0	0	0.000643797
TCGA-BP-4353	0.004299925	0	0.000364791	0.168423624	0	0.178000028	0.040606688	0.003062737	0	0.048268112	0	0	0.030936115	0.017951728	0.052968467	0.419088125	0	0	0.035871324	0	0	0.000158336
TCGA-BP-4992	0.084922537	0	0.018110007	0.298324088	0	0.24268094	0.018127648	0.066328525	0.052669759	0	0	0.044538858	0.013177073	0.006595874	0.072779095	0.051966381	0.006025166	0	0.021618094	0	0	0.002135954
TCGA-EU-5906	0.056918677	0	0.001519599	0.065157556	0	0.264413364	0.023316534	0	0	0.004900854	0.02516095	0	0.067845515	0.017453628	0.081104664	0.255339862	0.036800098	0	0.072818854	0	0	0.027249845
TCGA-B0-5075	0	0	0.001834081	0.218445699	0	0.083052258	0	0.020482108	0.032289496	0	0	0.024130596	0.023450097	0.185673818	0.034798172	0.370383458	0	0	0	0.004049426	0	0.001410791
TCGA-B0-4713	0.022939592	0	0.00946319	0.270537021	0	0.175318332	0	0.036646004	0.097076026	0.009206841	0.05095893	0.034637798	0.013146626	0.022806788	0.110629118	0.102644601	0.006782757	0	0.037206376	0	0	0
TCGA-B0-4818	0.131979926	0	0.224331971	0.176373458	0	0.147243983	0	0.007102912	0.014517168	0.012391975	0	0.075298952	0.035581449	0.00015781	0.07742873	0.035889941	0.015915605	0	0.045786122	0	0	0
TCGA-A3-3323	0.007353291	0	0.001969888	0.141120849	0	0.249228138	0	0	0.015593361	0	0.013945113	0.00258567	0.125690429	0	0.112568932	0.283368765	0	0	0.045811249	0	0	0.000764315
TCGA-BP-4177	0.217642839	0	0.013581869	0.108184228	0	0.241443816	0	0	0.009303819	0	0.000526415	0.014791953	0.03179923	0	0.083342924	0.188873368	0.052946784	0	0.037562755	0	0	0
TCGA-B0-4848	0.02732512	0	0.001239672	0.267553789	0	0.136712061	0	0.004126352	0.054184879	0	0	0	0.081463766	0.042480581	0.110403867	0.243816284	0	0	0.023556975	0	0	0.007136655
TCGA-CJ-4918	0.159918512	0	0.021324308	0.173509101	0	0.151762602	0.009216983	0.011001282	0.036898501	0	0	0.028683541	0.01439748	0.09824283	0.058559959	0.19698227	0	0	0.037173711	0	0	0.002328919
TCGA-BP-5000	0.009033834	0	0.007672277	0.311894154	0	0.188496282	0	0.047631989	0.070458018	0.011449305	0	0.052576853	0.0164404	0.007697526	0.123651174	0.072730298	0.020066055	0	0.057807531	0	0	0.002394304
TCGA-CJ-4884	0.022574902	0	0.00529103	0.203827156	0	0.242764869	0	0.022852483	0.047847288	0.000226103	0	0.04655959	0.0153092	0.022597379	0.071815849	0.206063913	0.013593391	0.001244934	0.075791614	0	0	0.001640299
TCGA-B0-4811	0.051682438	0	0.003364209	0.083459421	0	0.274395844	0	0.015423041	0.039116057	0.036653374	0	0.075968543	0.017850057	0.009931173	0.157154181	0.115847539	0.035922371	0	0.083231754	0	0	0
TCGA-BP-5195	0.036751198	0	0.005526353	0.143899792	0	0.213172327	0	0.018906327	0.00864231	0.014264335	0	0.027650782	0.018914845	0.021569007	0.086251704	0.287578929	0	0.002968414	0.090575027	0	0	0.02332865
TCGA-BP-5184	0.064696763	0	0.002418739	0.221639954	0	0.24546276	0	0	0.003444329	0	0.010173353	0.01306545	0.01680465	0	0.087807941	0.269440316	0.024513131	0	0.040532613	0	0	0
TCGA-A3-3376	0.048009803	0	0.004286208	0.074133312	0	0.164662149	0.0001437	0	0.0126302	0	0.071663787	0.000683785	0.213641223	0	0.024141036	0.281745539	0.021351062	0	0.082908195	0	0	0
TCGA-CZ-5470	0.022222388	0	0.033202869	0.277871133	0	0.149975322	0.019945169	0.030354941	0.057622625	0	0	0.014523014	0.084076872	0	0.08705895	0.147840676	0.037883091	0	0.037422951	0	0	0
TCGA-G6-A8L7	0	0	0.002978237	0.321362974	0	0	0.029783959	0.032853361	0.187961146	0	0.033780211	0.167875931	0.020952696	0.01083682	0.065656571	0.090150043	0	0	0.035808051	0	0	0
TCGA-AK-3429	0.012087581	0	0.010557219	0.41687485	0	0.118111582	0.017870076	0.048360564	0.044246066	0.083612004	0	0.021730309	0.007893935	0	0.107765229	0.055864387	0.025182337	0	0.029843863	0	0	0
TCGA-BP-4787	0.013331853	0	0.001436729	0.060317892	0	0.176281262	0	0	0.016231458	0.01626382	0	0.052153167	0.101164876	0.012924677	0.076268367	0.358064727	0.003366722	0	0.060879199	0	0	0.051315251
TCGA-B0-4700	0.026110437	0	0.020319587	0.359041239	0	0.041271631	0.014982081	0.034351351	0.06486275	0.050638814	0	0.020828587	0	0.124278626	0.118732007	0.114463802	0	0	0.01011909	0	0	0
TCGA-BP-4166	0.124153661	0	0.022402081	0.15299226	0	0.219012346	0	0.009298628	0.017628102	0.003713537	0	0.048119508	0.013534607	0.036600866	0.059125641	0.210995651	0.000984545	0	0.081438567	0	0	0
TCGA-BP-4163	0.057213687	0	0.006824679	0.082990033	0	0.21119147	0	0	0.007933406	0	0	0.031972212	0.113051092	0	0.126611005	0.258668633	0.008027212	0	0.095516571	0	0	0
TCGA-CJ-5676	0.041127806	0	0.059072086	0.228493891	0	0.20964938	0.007996748	0.038660107	0.042217179	0.014418164	0	0.011199853	0.028140327	0.000698844	0.047522644	0.235730328	0	0	0.022754322	0	0	0.01231832
TCGA-B0-4945	0.038831655	0	0.010439712	0.156087501	0	0.218910441	0.012330637	0.021035159	0.006870458	0	0.034264099	0	0.040121563	0	0.183557032	0.23467459	0	0	0.042877153	0	0	0
TCGA-BP-4986	0.022191021	0	0.008737948	0.082089083	0	0.270602058	0	0	0.020960231	0	0	0.039552241	0.117267343	0	0.065789845	0.368052133	0	0	0	0.002739034	0	0.002019064
TCGA-CJ-5675	0.004780787	0	0.007635758	0.573247369	0	0.015276646	0.015346227	0.013743475	0.066363573	0.074174995	0	0.041323497	0.006688961	0	0.04698344	0.090538266	0.009086622	0	0.033240029	0	0	0.001570357
TCGA-B0-5698	0.076253436	0	0.013006621	0.145678683	0	0.245621348	0.017577737	0.031068472	0.022150659	0	0.016290536	0	0.091711098	0.048666891	0.109582268	0.124445771	0.014434084	0	0.021938614	0	0.005651466	0.015922315
TCGA-B0-4821	0	0	0.018223523	0.236815689	0	0.132911259	0	0.040694635	0.034432867	0.018599096	0	0.065822385	0	0.327207839	0.058172799	0.045580972	0	0	0.021538935	0	0	0
TCGA-A3-3346	0.005278361	0	0.002700985	0.140131957	0	0.189717583	0.062383037	0.017378704	0.004625589	0	0.039029823	0	0.032990549	0.12464835	0.088555952	0.219150507	0.004813761	0	0.018365516	0	0	0.050229326
TCGA-AK-3426	0.008795817	0	0.002201054	0.500687439	0	0.00270975	0.040180705	0.032368214	0.080807857	0	0	0.014981479	0.013097544	0.076679855	0.074611178	0.124104168	0.007420485	0	0.021354455	0	0	0
TCGA-BP-5008	0.053046164	0	0.000732513	0.203359028	0	0.348479444	0	0	0	0	0	0.010800597	0.016461395	0.062863133	0.116913294	0.112829675	0.015108171	0	0.026552502	0.012733846	0	0.020120238
TCGA-CJ-4642	0.131932213	0	0.000335222	0.079133625	0	0.077426141	0	0.014084488	0	0	0.049521756	0	0	0.227479564	0.048846053	0.243471306	0.017897962	0	0.10987167	0	0	0
TCGA-BP-4162	0.012885066	0	0.000544524	0.400441717	0	0.100864754	0	0.060644784	0.008655674	0.057056764	0	0.065369173	0.031166203	0	0.069708977	0.176044712	0.006835088	0	0	0.006159515	0	0.003623049
TCGA-B8-A54F	0.082281811	0	0.016622664	0.06258213	0	0.170059812	0	0	0	0	0.002222486	0.02196702	0.222189893	0	0.020465509	0.348016677	0.011300043	0	0.042291957	0	0	0
TCGA-B0-4823	0.112710375	0	0.034575539	0.280635231	0	0.146313287	0.014188043	0.023313835	0.019723991	0.010702074	0	0.01725186	0.010565484	0	0.044633526	0.216378239	0.008762505	0.003833626	0.056412387	0	0	0
TCGA-BP-4161	0.042877071	0	0.005533794	0.342185938	0	0.130011825	0.012822873	0.03453434	0.031700575	0	0	0.010420005	0.014766894	0.024330504	0.085781645	0.192304616	0.020195105	0	0.048420363	0	0	0.004114452
TCGA-BP-4329	0.015817905	0	0	0.116805062	0	0.228087725	0.002094031	0.002374984	0.01644694	0	0.01032722	0.007015349	0.097029896	0.058031093	0.13573007	0.204829951	0.021945011	0	0.083464764	0	0	0
TCGA-A3-3357	0.005318063	0	0.003276627	0.204123382	0	0.143387707	0.007336848	0.0205138	0.019322901	0.056218599	0	0.034211667	0.022987084	0	0.029573122	0.356336782	0	0	0.079928277	0	0	0.017465141
TCGA-BP-5200	0.06119469	0	0.009823246	0.292794058	0	0.143857116	0	0.030840112	0.032079548	0.007755567	0	0.05747541	0.02898966	0.036564756	0.064618749	0.172855468	0.005884786	0	0	0.029356158	0	0.025910674
TCGA-A3-3326	0.104364359	0	0.025150424	0.064938106	0	0.306576637	0.000667885	0	0.051508435	0	0.026309627	0	0.041967233	0.020889742	0.096028059	0.144528583	0.040247325	0	0.076823586	0	0	0
TCGA-CZ-5987	0.010158021	0	0.001362948	0.179954212	0	0.228312186	0.032481404	0.058666443	0.06283198	0.00852074	0.003524243	0	0.112817995	0.013406209	0.098904394	0.13626439	0	0.005385443	0.042399037	0	0	0.005010355
TCGA-BP-5196	0.020358051	0	0.006579694	0.452103105	0	0.012365899	0	0.069168635	0.044131208	0.025979029	0	0.041146279	0	0.081458534	0.071876424	0.129657802	0	0	0	0.043350234	0	0.001825105
TCGA-A3-3322	0.037886981	0	0.004469151	0.044555676	0	0.148656306	0	0.000561438	0.023126736	0	0.017281198	0.014938625	0.056126451	0	0.044894799	0.521957174	0.049149271	0	0.025574086	0	0	0.01082211
TCGA-BP-5177	0.033720247	0	0.009380459	0.191816511	0	0.210390053	0	0.006506902	0.068416369	0.049049382	0	0.044410644	0	0.107910392	0.114714929	0.087341225	0.003122141	0	0.073220747	0	0	0
TCGA-BP-4961	0.019740457	0	0	0.111475828	0	0.243091899	0.038353341	0	0	0	0.092005038	0	0.043497865	0.016781538	0.045545601	0.325579454	0.002650036	0	0.057652467	0	0	0.003626475
TCGA-BP-4176	0.034096445	0	0.016965482	0.071024985	0	0.244841896	0.007497666	0	0.003946352	0.020992199	0	0.011582105	0.046909469	0.140717442	0.036277283	0.278853357	0.023040208	0.009401395	0	0.013007358	0.006541703	0.034304656
TCGA-CJ-4905	0.027704984	0	0.001212027	0.148629707	0	0.219076516	0.024843461	0	0.009203963	0	0.146760238	0	0.078531082	0.01777097	0.071395978	0.157380366	0.026028675	0	0.070141966	0	0	0.001320066
TCGA-BP-4758	0.032469541	0	0.009915349	0.488739164	0	0.031227467	0.005270691	0.05529389	0.069617343	0.064774557	0	0.042139415	0.004360904	0	0.064878711	0.102517713	0.006744263	0.004635322	0.01741567	0	0	0
TCGA-CJ-4893	0.02003963	0	0.007247108	0.413785884	0	0.200803084	0.02584819	0.010718472	0.008336503	0	0	0	0.056941929	0	0.078154285	0.131281874	0.01380318	0	0.033039861	0	0	0
TCGA-CZ-5455	0.017546011	0	0.001188172	0.411557882	0	0	0.026578549	0.038152183	0.016681468	0.019256618	0	0.004990012	0.04382082	0	0.113799111	0.256993897	0	0	0.041514683	0	0	0.007920592
TCGA-CZ-5465	0.088282749	0	0.013530948	0.075627698	0	0.218841715	0	0.016282418	0	0	0	0.047619382	0.140003353	0.012598017	0.113894581	0.239759128	0.001745904	0.007357853	0.024456253	0	0	0
TCGA-B0-4846	0.013784955	0	0.001202336	0.289183881	0	0.223569703	0.01751887	0.014818366	0.015771621	0.018054638	0	0.021529518	0.047140583	0	0.111407849	0.187685407	0.016985877	0	0.015411823	0	0	0.005934573
TCGA-DV-5575	0.043438378	0	0.005845213	0.254030726	0	0.264131066	0.001066055	0.00652339	0.014822455	0.034200742	0	0.01600324	0.032376722	0	0.128163339	0.178662411	0.013478405	0	0	0	0.004436487	0.002821371
TCGA-BP-4985	0.04365197	0	0.003594382	0.040017126	0	0.255034014	0	0.019761341	0.033865349	0.016518546	0.007959828	0.0121617	0.012444508	0.130488352	0.05024436	0.200676209	0	0.087857877	0	0.066989698	0	0.018734742
TCGA-CJ-4871	0.031635543	0	0	0.188425325	0	0.19160399	0	0.018570864	0.034307462	0	0.0068714	0.008800844	0.061483109	0.049111073	0.119506326	0.231822449	0.000291983	0	0.039007245	0	0	0.018562387
TCGA-CJ-4904	0.021388783	0	0.005622692	0.208601267	0	0.158059182	0	0.007019181	0.006626715	0	0	0.061974772	0.036361945	0	0.181374997	0.162890932	0.016398815	0.00495002	0.1287307	0	0	0
TCGA-B0-5399	0.028588556	0	0.000882214	0.113103285	0	0.226832432	0	0	0.077652729	0.022034124	0	0.089793417	0.014225414	0	0.107369508	0.120558046	0.106271308	0	0.092688967	0	0	0
TCGA-B0-4710	0.088654942	0	0.004214289	0.25060669	0	0.187094241	0	0.024817877	0.041733526	0	0.067071841	0	0.073737626	0.061671038	0.04666536	0.121338705	0	0	0.02345459	0	0	0.008939274
TCGA-CJ-4900	0.051518385	0	0.13130393	0.345886764	0	0.054423938	0.043642471	0.0381049	0.056624146	0	0	0	0.03158848	0.011287486	0.076325865	0.124631495	0.006605694	0	0.017339344	0	0	0.010717101
TCGA-BP-4159	0.010693259	0	0.003510889	0.093965723	0	0.192687591	0	0	0.004969843	0.047041423	0.101479968	0.022825018	0.126814067	0	0.086190068	0.218462985	0.008786192	0	0.082572974	0	0	0
TCGA-CJ-4902	0.023319938	0	0.00018928	0.151891909	0	0.231767255	0.001315869	0.014001024	0.039141002	0	0.056115052	0.000750626	0.014985964	0.047587458	0.081491886	0.302810224	0	0	0.031441803	0	0	0.003190712
TCGA-B0-5707	0.111619931	0	0.028737465	0.056664972	0	0.157910318	0	6.40E-05	0.011812137	0	0	0.033690796	0.012541663	0.150635257	0.010062096	0.32376066	0.036796434	0	0.055249196	0	0	0.010455095
TCGA-B0-4841	0.003151098	0	0.001018325	0.271185025	0	0.106583652	0	0	0.032362094	0	0.075207722	0.064632548	0.041665137	0.004234067	0.108875564	0.212385038	0	0.00354863	0.075151102	0	0	0
TCGA-A3-3319	0.079692239	0	0.020845207	0.083549619	0	0.27119399	0	0.01822007	0.040268691	0	0	0.005209765	0.184099865	0	0.094305029	0.167879464	0	0	0.022335334	0	0	0.012400726
TCGA-B0-4836	0.093100753	0	0.017266179	0.227281539	0	0.230638644	0	0.016545815	0.08441497	0	0	0.027605197	0	0.113874016	0.098651544	0.061323569	0.003859365	0	0.02007182	0	0	0.005366589
TCGA-BP-4970	0.013665494	0	0.003928397	0.273055236	0	0.183634362	0	0.014938642	0.010413966	0.033394007	0	0.012645317	0.11041408	0	0.069793924	0.218273323	0.024648593	0	0.029720141	0	0	0.001474518
TCGA-CJ-4634	0.042634724	0	0.004614747	0.106410225	0	0.181752891	0	0	0.021078858	0	0.030213605	0	0.123485663	0.003698511	0.047211639	0.324535855	0.006313731	0	0.10804955	0	0	0
TCGA-CJ-4891	0.053845408	0	0.004424585	0.108031115	0	0.101318157	0.013719161	0.001882817	0.056568498	0	0	0.01493436	0.111756692	0.195124745	0.042907734	0.210211857	0	0.049667321	0	0.003009472	0	0.032598078
TCGA-B0-4718	0.013754924	0	0.006989401	0.307941009	0	0.209205421	0	0.057688397	0.034852086	0	0.002128137	0.014106844	0.016256252	0	0.116766297	0.141150125	0	0	0.071978178	0	0	0.007182929
TCGA-B8-4143	0.034263367	0	0.04888431	0.388279141	0	0	0.113509578	0.022987643	0.06085755	0.000654938	0	0	0.019190495	0.036383543	0.097743578	0.170406811	0	0	0.004420026	0	0	0.002419021
TCGA-CJ-4870	0.028539409	0	0.006597507	0.051482471	0	0.258363538	0	0	0.00728083	0	0.017967602	0.020996213	0.109796586	0.130556464	0.02670117	0.189492758	0.007441007	0.000624949	0.12934016	0	0	0.014819336
TCGA-MM-A84U	0.049019514	0	0.028926005	0.123988342	0	0.196160535	0	0.011470771	0.079404619	0	0	0.082810752	0.067647139	0	0.072673194	0.193589313	0.012404022	0	0.081905792	0	0	0
TCGA-B8-4621	0.032258171	0	0	0.030394685	0	0.151187313	0.000355269	0	0.012626594	0.001888027	0	0.035504403	0.089135091	0.077175221	0.0352476	0.404471999	0	0	0.104309323	0	0	0.025446305
TCGA-CJ-4635	0	0	0.001404128	0.432170073	0	0.046387261	0.001040218	0.042382743	0.076287065	0.026211602	0	0.013483003	0.006768077	0.102099762	0.032091927	0.209491901	0	0	0.01018224	0	0	0
TCGA-BP-4987	0.031043211	0	0.005189437	0.339310172	0	0.131321276	0	0	0.040944369	0	0.037902309	0.017963487	0.052714888	0	0.07118578	0.194797342	0.018458793	0	0.052469745	0	0	0.006699192
TCGA-CZ-5468	0.000344963	0	0.000914425	0.174903185	0	0.14656108	0	0	0.07636952	0	0.009955089	0.029383586	0.001295059	0.269700774	0.036441469	0.243505898	0	0	0.007010797	0	0	0.003614155
TCGA-B0-4819	0.074998433	0	0.060596596	0.391689314	0	0.108561504	0.020816592	0.047636362	0.039172075	0.0459913	0	0.042120259	0	0.024275996	0.068332581	0.07256977	0.003239217	0	0	0	0	0
TCGA-CJ-4903	0.035532411	0	0.012029523	0.31269876	0	0.223359489	0.00198144	0	0.015497317	0	0	0.04302297	0.041256539	0	0.093590627	0.165527075	0.003061422	0	0	0.046991659	0.003728983	0.001721786
TCGA-B0-4707	0.07137496	0	0.059370866	0.44786893	0	0.084997673	0.037000423	0.030841215	0.097356507	0	0.004114807	0.020569955	0.018349961	0.018055195	0.074591471	0.018603614	0.004170793	0	0.012494182	0	0	0.000239447
TCGA-B8-5553	0.140476321	0	0.022069784	0.194368953	0	0.198441004	0.014177169	0.012819931	0.016918352	0.01879305	0	0.015219911	0.021222096	0	0.088484595	0.193582052	0.009872667	0	0.034064117	0	0	0.019489998
TCGA-A3-3317	0.006750669	0	0.002005401	0.099434818	0	0.242274787	0.003222396	0.035161146	0.007094817	0	0	0.023934782	0.029604933	0.024034061	0.158568383	0.289113264	0.029119402	0	0.04968114	0	0	0
TCGA-A3-3365	0.08476669	0	0.009964021	0.144223931	0	0.217549557	0.011261484	0	0.010906838	0.042254833	0	0.015646649	0.012460878	0	0.084999113	0.201027776	0.007408022	0.003151837	0.15437837	0	0	0
TCGA-B8-4154	0.009006712	0	0.000843352	0.285828246	0	0.116665185	0.021368348	0	0.009251892	0.014461532	0.014735774	0.023463025	0.037451944	0	0.149158565	0.222530408	0.033498563	0	0.050776317	0	0.001982511	0.008977626
TCGA-B8-4619	0.346791363	0	0.043564326	0.017900057	0	0.166892457	0	0.000398304	0.020332728	0.037981088	0	0	0.025254269	0.027768119	0.04342963	0.147636365	0	0.002870161	0.118856279	0	0	0.000324854
TCGA-B0-5108	0.038188271	0	0.014741586	0.078315159	0	0.272749007	0.052133399	0	0.012914244	0	0.03918096	0	0.016250948	0.199619231	0.084409372	0.190849011	0	0	0.000648812	0	0	0
TCGA-BP-4801	0.026079961	0	0	0.105322088	0	0.148959059	0	0.010811396	0.01196979	0	0	0.020279405	0.008841311	0.086438519	0.071953721	0.432380716	0.023887769	0	0.046132324	0	0	0.006943943
TCGA-BP-5010	0.055759752	0	0.005718477	0.231745581	0	0.177764214	0.006140595	0.040216223	0.060231413	0.027406136	0	0.005990694	0	0.182588185	0.082406097	0.124032632	0	0	0	0	0	0
TCGA-BP-4974	0.054163459	0	0.009455571	0.173348702	0	0.342279212	0	0.03930399	0.005994214	0	0	0.053113771	0.015048239	0.009146549	0.091965333	0.175062589	0.013674146	0	0	0.012789254	0	0.004654971
TCGA-B0-5081	0.006801132	0	0.021882613	0.239293673	0	0.275475324	0.015997772	0.073293494	0.055543883	0.024455204	0	0	0.020605701	0.029220916	0.108267928	0.125442044	0.001981648	0	0.001738667	0	0	0
TCGA-BP-5201	0.035951013	0	0.009047114	0.418388589	0	0.043802762	0.033572405	0.063478331	0.055849162	0.107570607	0	0.021266649	0.01989319	0	0.094369507	0.082799326	0	8.28E-05	0.013928565	0	0	0
TCGA-B0-5710	0.053613388	0	0.001986676	0.117592488	0	0.229996783	0.00172523	0.049455234	0.017582177	0.040656106	0.016373562	0	0.015939538	0.158652873	0.114455135	0.13551842	0.008129826	0	0.038322564	0	0	0
TCGA-CJ-4638	0.026062376	0	0.047975417	0.308452787	0	0.112314096	0	0.038732181	0.160729522	0	0	0.05229167	0.025106749	0.03090522	0.055180675	0.109172258	0.000579403	0	0.032497646	0	0	0
TCGA-CW-5583	0.085572419	0	0.011448467	0.166738901	0	0.114149302	0.007226883	0.016375827	0.039774735	0	0.066881216	0.016892624	0.038205984	0	0.116272873	0.170693604	0	0.007539023	0.106269901	0	0	0.035958242
TCGA-CJ-4872	0.152585304	0	0.031062704	0.154970117	0	0.30157333	0.012920279	0.005221298	0.01424651	0	0.000760556	0.023397355	0.033090856	0.0293562	0.069173216	0.10592328	0.009710675	0.000314671	0.052157499	0	0	0.003536151
TCGA-BP-4346	0.009006253	0	0.00929697	0.62151365	0	0.010444108	0	0.061035859	0.04491054	0	0	0.045413931	0.048228443	0	0.065197258	0.081245859	0.002555449	0	0	0.00115168	0	0
TCGA-B0-5083	0.046342989	0	0.00413492	0.154093346	0	0.139809565	0.00930351	0	0.015386574	0.003938008	0	0	0.028368558	0.171336554	0.057593614	0.31223231	0.033463723	0	0.023996329	0	0	0
TCGA-BP-4971	0.020376946	0	0	0.068821614	0	0.264242456	0	0.017042052	0.065442051	0	0	0.077333873	0.016392618	0.188585842	0.09816978	0.122228029	0.019854658	0	0.041510081	0	0	0
TCGA-BP-4756	0.02051734	0	0.010224987	0.226653203	0	0.165431426	0	0.033285344	0.016158994	0	0	0.055023247	0.008143042	0.076602929	0.093843551	0.208899969	0.081602063	0	0	0.003613906	0	0
TCGA-BP-4342	0.05391607	0	0.001065107	0.118238905	0	0.33915739	0.003304436	0.013130756	0.036218418	0	0.031295793	0.00044883	0.091650327	0	0.062978317	0.219684126	0.007352313	0	0.021559211	0	0	0
TCGA-B2-4101	0.027874377	0	0.006206507	0.22766304	0	0.22208342	0	0	0.01871588	0.001204106	0.011129609	0.034095589	0.049988114	0.006846368	0.106490234	0.145948967	0.045629225	0	0.096124567	0	0	0
TCGA-AK-3434	0.020244816	0	0.004892115	0.271230201	0	0.226792127	0.007202047	0.018063617	0.018718909	0.120343121	0	0	0	0	0.105006335	0.168417474	0	0.002602067	0.036487172	0	0	0
TCGA-EU-5905	0.011618581	0	0.000708704	0.083811091	0	0.263272317	0	0	0.009818944	0.004963916	0.002100427	0.036667125	0.094818539	0	0.061784818	0.333416395	0	0.018136672	0.072989127	0	0	0.005893343
TCGA-A3-3363	0	0.003462442	0.000877647	0.073945091	0	0.181991513	0	0	0.013614442	0	0	0.033334326	0.053388373	0.003084026	0.009133243	0.44982677	0.005500578	0	0.140751142	0	0	0.031090407
TCGA-AK-3436	0.075916735	0	0.027942176	0.230339947	0	0.235337271	0.018449016	0.001289079	0.018246653	0.000184509	0.018774376	0	0	0.125141836	0.037226349	0.179970005	0	0.003995215	0.027186835	0	0	0
TCGA-CJ-4907	0.062714103	0	0.007808187	0.115433341	0	0.154482715	0	0.002400923	0.02252157	0	0.022621023	0.032367825	0.110873678	0	0.095231345	0.27900423	0.020739638	0	0.073670347	0	0	0.000131075
TCGA-BP-5198	0.173541154	0	0.043827307	0.065940368	0	0.182180922	0.015955313	0	0.023529369	0	0.018027278	0	0	0.276619581	0.029191505	0.157049688	0	0	0.008900312	0	0	0.005237202
TCGA-BP-5185	0.044375126	0	0.008356221	0.346431448	0	0.135027361	0.000672829	0.022478433	0.112653779	0	0	0.055973668	0.013074293	0.014069742	0.066045624	0.136456467	0.001815353	0	0.042569657	0	0	0
TCGA-B0-4844	0.047519589	0	0.008041126	0.282501452	0	0.215979039	0.001557233	0.020912157	0.040549548	0.015091889	0	0.002200808	0.049356482	0.040492886	0.116787618	0.13030988	0.000223435	0	0.028476859	0	0	0
TCGA-BP-4962	0.01769914	0	0.014684785	0.3203696	0	0.139872217	0.010021071	0.022060688	0.034508173	0.032750767	0	0.030221953	0.056300393	0.015586826	0.060343066	0.171566682	0.04250413	0	0.03056644	0	0	0.000944069
TCGA-BP-4167	0	0	0.013574592	0.323958015	0	0.118348215	0.018831268	0.02903262	0.076700147	0.038083113	0	0.01783906	0.042405248	0.002229606	0.065003884	0.238691414	0	0	0.015302819	0	0	0
TCGA-B0-5702	0	0	0.12083635	0.294746235	0	0.112874527	0	0	0	0	0.033391741	0.03598434	0.04868538	0	0.015897495	0.256649526	0	0.028325744	0.052608662	0	0	0
TCGA-A3-3351	0	0	0.0032573	0.403390701	0	0.10171021	0	0.015406644	0.03534175	0.006474145	0	0.020878693	0.125090711	0	0.085839851	0.173106184	0.003178667	0	0.026325144	0	0	0
TCGA-BP-4338	0.027152055	0	0.004097092	0.088200666	0	0.203807898	0	0	0.035448945	0	0	0.013325743	0.002624655	0	0.02923984	0.500509273	0	0.00841378	0.079069917	0	0	0.008110136
TCGA-B0-4837	0.009765786	0	0.000776212	0.060827097	0	0.169789321	0	0.008639949	0.07626827	0	0	0.03071836	0	0.436530982	0.002472499	0.169162938	0	0.004339525	0.020848712	0	0	0.009860351
TCGA-B2-5635	0	0	0	0.157819885	0	0.133727093	0.015599523	0.013380489	0	0.116045462	0	0.010106361	0.165774029	0	0.044361319	0.272787701	0	0.031551667	0.03884647	0	0	0
TCGA-CJ-4890	0.096577353	0	0.064151205	0.239427065	0	0.141744418	0.022695009	0.0150012	0.01951261	0	0	0.020057263	0.005460559	0.048328263	0.043223762	0.208184168	0.01701011	0	0.048760189	0	0	0.009866827
TCGA-CJ-4912	0.075804661	0	0.083844337	0.079240074	0	0.181503203	0	0.009013069	0.068324062	0.021971988	0	0.080947226	0.033608597	0.154862749	0.01322644	0.162006179	0	0.0071062	0.025244524	0	0	0.003296693
TCGA-BP-4343	0.039989907	0	0.005977003	0.09158197	0	0.234253554	0.020837813	0	0.002780902	0.092301765	0	0	0.029160384	0.044387533	0.140008934	0.222385941	0.009151102	0	0.064662906	0	0	0.002520285
TCGA-BP-5004	0.012766828	0	0.000429514	0.042073118	0	0.166438007	0.015930937	0	0.016040242	0.010558402	0.042220278	0	0	0.362546232	0.064626364	0.203718713	0	0	0.059920471	0	0	0.002730894
TCGA-BP-4351	0.003608863	0	0.003391227	0.177299376	0	0.282273518	0	0.013443434	0.014206516	0	0.122803826	0.004206132	0.053589807	0	0.058637922	0.236752664	0.000365691	0	0.029421025	0	0	0
TCGA-B0-5096	0.041617831	0	0.096830337	0.002235683	0	0.12987133	0.010566721	0	0	0	0	0.018713273	0.055081425	0.202979721	0.067549472	0.306335039	0	0	0	0.032347107	0	0.03587206
TCGA-B0-4847	0.078341077	0	0.028187934	0.448466146	0	0.097266699	0.012995002	0.039182004	0.072356381	0.01086992	0	0.038973083	0.031829751	0	0.069259006	0.049830164	0.013449395	0	0	0	0.005691469	0.003301972
TCGA-3Z-A93Z	0.109350554	0	0.056730634	0.097756511	0	0.212477247	0	0	0.01086584	0	0	0.092227249	0.068544653	0	0.112611666	0.139163695	0.028159975	0.002368926	0.069743051	0	0	0
TCGA-BP-5168	0.017570822	0	0	0.176122963	0	0.212634492	0	0.024618769	0.025442186	0.014613163	0	0.089419429	0.018865321	0.034759188	0.136020713	0.126301577	0.013046609	0	0.110584767	0	0	0
TCGA-B8-4622	0.054187969	0	0.027895662	0.121367938	0	0.276645207	0.01682472	0	0.001991468	0.01617689	0	0	0.048448238	0	0.066385623	0.172615365	0.119022525	0	0.074328782	0	0	0.004109613
TCGA-A3-A8OW	0.024895087	0	0.018065246	0.345223838	0	0.11458224	0	0.007226802	0.062823839	0.011569133	0	0.076636722	0.016028147	0.013806353	0.091979776	0.110690277	0.020657915	0	0.085814627	0	0	0
TCGA-BP-4972	0.061255159	0	0.005333938	0.065525953	0	0.142077358	0	0.00657036	0.01387501	0.010208412	0	0.01380557	0.011574743	0.107260543	0.099316347	0.423720813	0.013164288	0	0.012054049	0	0	0.014257457
TCGA-CJ-4897	0.098110195	0	0.016889414	0.221357206	0	0.127150812	0	0.009657374	0.029871033	0	0	0.053236393	0.026180362	0.029066994	0.089778487	0.139805988	0.028609956	0	0.130285786	0	0	0
TCGA-B8-A54H	0.021736525	0	0.007381925	0.545075845	0	0.019951451	0	0.0351493	0.055324598	0.011425615	0	0.066489992	0.025015211	0	0.058245441	0.071626371	0.015255995	0	0.067321732	0	0	0
TCGA-B0-4827	0.099199935	0	0.150005232	0.202585628	0	0.136659574	0	0.023844591	0.013219285	0	0	0.056145842	0.027926154	0	0.065535947	0.169075176	0	0	0.050048211	0	0	0.005754425
TCGA-B0-4694	0.095205722	0	0.034028688	0.25447293	0	0.10284926	0.00356609	0.04712409	0.034392238	0.012961221	0	0.009115546	0	0.114678509	0.070393622	0.175855438	0.024923811	0	0.013319012	0	0	0.007113822
TCGA-BP-4169	0.077687675	0	0.009844253	0.021001456	0	0.314467264	0	0	0.012535567	0.004103237	0	0.029946909	0.087468482	0.010434159	0.157231028	0.133237013	0.040669066	0	0	0.057578556	0	0.043795333
TCGA-B8-4146	0.004195121	0	0.004226388	0.108908142	0	0.216157707	0.033060864	0.064182676	0	0	0	0.080526031	0.016142375	0.030464171	0.140160256	0.130755641	0.005462867	0.007826865	0.1445815	0	0.008246621	0.005102774
TCGA-B2-A4SR	0.044079742	0	0.009554552	0.163071554	0	0.242083635	0	0.023661833	0.007133132	0	0.030047035	0.004222524	0.013590239	0.019219181	0.12363208	0.186279437	0.072620247	0	0.06080481	0	0	0
TCGA-CZ-5464	0.009869198	0	0.01361475	0.206072249	0	0.109442562	0	0.047819577	0.067054647	0.072143444	0	0.058754105	0.055178037	0.04518089	0.08110136	0.173825269	0.01131536	0	0.048628553	0	0	0
TCGA-B8-5545	0.098516175	0	0.034120728	0.102415643	0	0.143933784	0	0	0.018514465	0.018154242	0	0.052018545	0.035953876	0	0.079308963	0.285518351	0.026770722	0	0.091135804	0	0	0.013638702
TCGA-A3-A6NJ	0.024017521	0	0.00642399	0.502464751	0	0.084964066	0.006123596	0.011671384	0.047720221	0	0	0.039230155	0.039311563	0	0.099153052	0.108660804	0.00991067	0	0.020071264	0	0	0.000276964
TCGA-A3-3382	0.003234642	0	0.003879182	0.241145311	0	0.280640777	0	0.004048844	0.001285871	0.003602279	0	0.020191244	0	0.029430621	0.087061079	0.302208111	0	0	0.02082361	0	0	0.002448428
TCGA-BP-4981	0.001469744	0	0.006208314	0.245957659	0	0.221633662	0.013841972	0.023648096	0.041895473	0	0.033108399	0.040036234	0.056748909	0.000164445	0.091569792	0.177922034	0.007275461	0	0.038519806	0	0	0
TCGA-BP-4973	0.023682618	0	0.000360554	0.216840311	0	0.368195766	0	0.02897593	0	0	0	0.000220418	0.09177281	0	0.097023848	0.146940446	0	0.004210888	0.01662571	0	0	0.005150702
TCGA-B0-5711	0.050376618	0	0.014010394	0.109257714	0	0.276382461	0.006112843	0.001027464	0.021167227	0.026572257	0	0.024266674	0.060463807	0.083003671	0.087254591	0.122309087	0.026679548	0	0.091115643	0	0	0
TCGA-CJ-4639	0.029913232	0	0.009624497	0.437812074	0	0.179345744	0	0.036282365	0.002605073	0.046379418	0	0.045729032	0.012179815	0	0.078628657	0.073816175	0.002951497	0.001025593	0.043706828	0	0	0
TCGA-B8-4151	0	0.006791733	0.004348001	0.119013988	0	0.17816217	0	0	0	0	0	0.04155593	0.083320121	0	0.1114474	0.305587315	0	0.043850044	0.088325932	0	0	0.017597367
TCGA-B8-5164	0.013475495	0	0.005002331	0.55830845	0	0.022992338	0.015977146	0.036259431	0.022974434	0	0	0.042431149	0.024333298	0	0.058275369	0.118122421	0.025316269	0	0.050002529	0	0.000899753	0.005629585
TCGA-CJ-4873	0.026925933	0	0.039920662	0.187400608	0	0.192940623	0.031601188	0.004788188	0.085980863	0	0.009188898	0	0.041610949	0.029955345	0.069483773	0.263002993	0.006396972	0	0.010803006	0	0	0
TCGA-DV-5566	0.039991718	0	0	0.137971155	0	0.21343279	0	0.024026137	0.013475882	0.009139025	0	0.046382498	0.066963923	0.050110673	0.148589515	0.191533045	0.016430094	0	0.030113793	0	0	0.011839752
TCGA-BP-5182	0.027513526	0	0.003101891	0.170081596	0	0.156977889	0	0	0.043351507	0	0	0.046265173	0.019912498	0.071633303	0.093705544	0.268434982	0.029913465	0	0.068488541	0	0.000620086	0
TCGA-B8-5549	0.0120391	0	0.006050503	0.422520771	0	0.151553027	0	0.00566911	0.024222477	0.030137513	0	0.026694667	0.049149763	0.002998784	0.074533078	0.155753487	0	0	0.025232683	0	0	0.013445038
TCGA-B2-3924	0.025379062	0	0.003457214	0.18708831	0	0.220273156	0	0.009263858	0.000935673	0.144456017	0	0.024870014	0	0	0.177744608	0.189071734	0	0	0.008290687	0	0.009169666	0
TCGA-B0-5706	0.119651289	0	0.236375891	0.24086332	0	0.129194371	0.04172587	0.035653055	0.027534265	0	0	0.031072588	0.009025107	0.025327708	0.033625016	0.031642042	0	0.003688026	0.026625926	0	0	0.007995527
TCGA-CJ-4644	0	0	0.007390756	0.372145394	0	0.10575166	0.015823098	0	0.013123957	0.053164222	0	0.014387902	0.086888462	0	0.086376624	0.21024177	0	0	0.034706155	0	0	0
TCGA-CJ-4889	0.055921851	0.073149388	0.086299313	0.177452613	0	0.167199425	0	0.030181194	0.038628446	0.003284109	0	0.043241251	0.009164315	0	0.106043014	0.146423557	0.025890478	0	0.03351154	0	0	0.003609507
TCGA-DV-5568	0.057568228	0	0.009927691	0.329695983	0	0.049469186	0	0.024377333	0.061592035	0	0	0.018965242	0	0.256380397	0.054182145	0.126919291	0	0	0.008396799	0	0	0.00252567
TCGA-AK-3428	0.077504178	0	0.009008489	0.110875258	0	0.076565435	0	0.005008238	0.017056859	0	0	0.002493723	0.343622778	0.033765055	0.084948794	0.0630151	0	0.022829549	0.038232617	0	0.033263621	0.081810305
TCGA-BP-4762	0.089795996	0	0.027933987	0.141646076	0	0.153554767	0.003976932	0	0.035045396	0.019456658	0	0.019209873	0.058478881	0	0.050162949	0.2280594	0.073881096	0	0.097062746	0	0.000475413	0.00125983
TCGA-B0-5077	0.006262323	0	0.005762995	0.177907984	0	0.068200163	0	0.043509414	0.050229047	0	0.00503809	0.05760213	0.005229586	0.248524977	0.078564257	0.151913413	0.003413528	0	0.097842092	0	0	0
TCGA-A3-A6NI	0.007459359	0	0.00084827	0.053742453	0	0.133753151	0	0.004933634	0.012993156	0	0.053311758	0.036854569	0.14479046	0.022717511	0.057025145	0.371431024	0.02415585	0	0.074709424	0	0	0.001274237
TCGA-B0-4810	0.052355439	0	0.014346957	0.357984378	0	0.093330299	0.014577615	0.046546716	0.038929439	0	0	0.084658761	0.032125116	0	0.057011357	0.155548447	0.004242901	0	0.048342575	0	0	0
TCGA-B0-4703	0.042157061	0	0.009662819	0.22842894	0	0.262320704	0	0.035741956	0.015022698	0.006119372	0	0.01838787	0.008769621	0.035508534	0.117794738	0.189976106	0	0	0.028491216	0	0	0.001618362
TCGA-A3-3358	0	0.001177329	0.023079283	0.217495683	0	0.219327403	0.002249429	0.028726533	0.024786585	0.010478083	0	0.016628776	0.042962067	0	0.056308578	0.299187454	0.021539424	0	0.034181896	0	0	0.001871476
TCGA-B0-4842	0.033249116	0	0.088503658	0.156282442	0	0.140299114	0.00151433	0.022408653	0.137254091	0.005714746	0	0.019989233	0.013560778	0.136899878	0.062919492	0.099857932	0.014073667	0	0.030341068	0	0	0.037131802
TCGA-CJ-4886	0.015382777	0	0.002630551	0.286616456	0	0.171045661	0	0.008921565	0.023444942	0.053933443	0	0.056259102	0.022591091	0	0.112847046	0.215874462	0.003627498	0	0.026825404	0	0	0
TCGA-BP-4789	0.034421504	0	0	0.131954677	0	0.239973269	0	0	0.019279456	0	0.065570788	0.027754378	0.020309433	0.002939804	0.082671364	0.192544853	0.029521945	0	0.143372003	0	0	0.009686528
TCGA-CW-6097	0.088293796	0	0.039337051	0.156593507	0	0.298551173	0.016875208	0	0.01938107	0	0	0.00893866	0.018197708	0.054208033	0.102086748	0.109056271	0.023071414	0	0.064907302	0	0	0.000502059
