# Supplementary material for: A Fatty Acid Metabolism Signature Associated With Clinical Therapy in Clear Cell Renal Cell Carcinoma
Source: Front Genet. 2022 Jul 8;13:894736. doi: 10.3389/fgene.2022.894736 (PMC9304894; doi:10.3389/fgene.2022.894736)
Supplement: Supplementary file 5 [file DataSheet8.CSV]

Table S4
Sensitivity scores of all sample to sunitinib
TCGA.CJ.4881	2.433875962
TCGA.B0.4696	-0.756887554
TCGA.B0.5113	3.861508953
TCGA.GK.A6C7	3.082053952
TCGA.CZ.4860	1.85109965
TCGA.B0.5097	1.591378715
TCGA.B0.4852	4.480875407
TCGA.BP.4777	3.384495744
TCGA.B0.5695	2.536086734
TCGA.B0.5402	3.945858075
TCGA.CZ.5451	3.948782489
TCGA.B0.5693	3.038112345
TCGA.A3.3362	3.942797437
TCGA.DV.A4VX	4.07091771
TCGA.CJ.6031	1.966909429
TCGA.B0.5121	3.69703016
TCGA.BP.5174	4.713295816
TCGA.CJ.5684	3.00454067
TCGA.B0.5692	4.265976504
TCGA.B4.5836	4.494883561
TCGA.B4.5834	3.24966477
TCGA.BP.4967	4.8332095
TCGA.B4.5838	5.603835932
TCGA.CJ.4875	4.057610173
TCGA.BP.5170	1.570710823
TCGA.BP.4330	2.18073896
TCGA.CJ.4908	3.323943855
TCGA.B0.5705	3.811005825
TCGA.B4.5378	4.396776996
TCGA.A3.3374	5.086026006
TCGA.B0.5712	0.253118351
TCGA.A3.3349	2.297524419
TCGA.BP.4770	-3.619307055
TCGA.CW.5588	1.662556136
TCGA.BP.4165	3.211728782
TCGA.CJ.6030	3.859025539
TCGA.G6.A5PC	3.684988924
TCGA.B0.5120	2.13810311
TCGA.BP.5173	2.557128247
TCGA.B2.4098	4.301247875
TCGA.CJ.4894	2.97948101
TCGA.CZ.5469	2.292831974
TCGA.CJ.4888	1.997246992
TCGA.B8.A54I	2.107156834
TCGA.B2.5639	5.484680258
TCGA.B0.4849	3.457077639
TCGA.AK.3456	5.199132154
TCGA.BP.4760	3.563323133
TCGA.AK.3425	0.812609429
TCGA.A3.3378	3.8298022
TCGA.CZ.5986	3.683201704
TCGA.CZ.4858	1.993736268
TCGA.B8.5551	1.299407106
TCGA.B0.4817	4.085356461
TCGA.BP.4325	5.159369859
TCGA.B0.4698	-3.733639881
TCGA.A3.3307	4.108244875
TCGA.A3.3320	5.581788076
TCGA.CW.5581	3.276370022
TCGA.DV.5567	4.378623989
TCGA.CJ.4869	3.267431515
TCGA.BP.4776	2.643618084
TCGA.B2.3923	6.406568711
TCGA.B0.4816	2.369438932
TCGA.BP.4765	3.313862357
TCGA.BP.5199	1.235001537
TCGA.BP.4763	3.277891719
TCGA.DV.A4W0	4.732880232
TCGA.BP.4790	4.142189714
TCGA.AK.3427	2.623379878
TCGA.B0.5703	2.491422208
TCGA.B0.4813	1.796837555
TCGA.AK.3465	5.991637999
TCGA.CW.5591	4.227201222
TCGA.MW.A4EC	2.971641539
TCGA.DV.A4VZ	4.367260657
TCGA.A3.3311	4.294063895
TCGA.B0.5117	5.91210821
TCGA.B0.5713	3.931496139
TCGA.B0.5699	3.127937199
TCGA.B4.5844	4.321265544
TCGA.BP.4995	5.516324811
TCGA.CJ.4876	5.989718469
TCGA.B0.4824	4.345132591
TCGA.BP.4975	2.45442359
TCGA.CZ.5988	4.29565014
TCGA.B2.4102	5.061382346
TCGA.B0.5094	3.49656917
TCGA.CJ.5682	2.86238493
TCGA.AK.3461	3.597254472
TCGA.BP.5169	1.153593469
TCGA.A3.3385	4.071095781
TCGA.CZ.4866	5.602844037
TCGA.BP.4797	4.928693118
TCGA.BP.4173	2.055817246
TCGA.CJ.5672	4.785870404
TCGA.A3.3367	3.071676643
TCGA.BP.4982	3.850805172
TCGA.B0.5084	0.087432142
TCGA.CW.5589	2.546566789
TCGA.CJ.4892	2.753140212
TCGA.B0.4691	3.953236024
TCGA.B8.A54K	4.460318108
TCGA.DV.5573	3.158436623
TCGA.DV.5565	3.217516537
TCGA.BP.5191	3.503232603
TCGA.BP.4798	2.170591555
TCGA.B8.5550	4.898047935
TCGA.B8.4620	3.745201412
TCGA.BP.5183	3.176576588
TCGA.CJ.4887	3.669041891
TCGA.B0.5116	2.494723672
TCGA.CJ.5680	5.717805745
TCGA.BP.4803	3.984040011
TCGA.BP.5187	3.377851652
TCGA.BP.4795	1.714362943
TCGA.B0.4838	4.65104705
TCGA.BP.4332	3.558431298
TCGA.BP.4807	3.683132851
TCGA.BP.4799	3.670331589
TCGA.DV.5576	3.940732353
TCGA.BP.4334	5.568562699
TCGA.BP.4160	3.048955087
TCGA.BP.4766	5.047621424
TCGA.B8.A54G	2.07901679
TCGA.CZ.5984	3.682284848
TCGA.CJ.4637	2.428667535
TCGA.BP.5181	2.569055879
TCGA.BP.5189	3.439632318
TCGA.BP.5007	3.617012857
TCGA.BP.4174	3.181641177
TCGA.CZ.4861	3.002638891
TCGA.CZ.4859	5.583648208
TCGA.CZ.5460	3.058084066
TCGA.CJ.6027	-0.542509418
TCGA.B8.4148	4.0851401
TCGA.B8.5158	2.010653347
TCGA.BP.4775	5.792403149
TCGA.BP.4158	4.027620014
TCGA.CW.6087	3.496190651
TCGA.CZ.4856	2.889660797
TCGA.CZ.4853	4.127257545
TCGA.CZ.5461	2.799574339
TCGA.BP.5192	4.919182908
TCGA.A3.3370	3.97503329
TCGA.B8.5546	4.203899179
TCGA.A3.A8CQ	3.973156668
TCGA.BP.4771	3.034908507
TCGA.CJ.5679	4.105998483
TCGA.B0.5092	3.793649337
TCGA.BP.4327	4.120293494
TCGA.B0.5107	1.770766941
TCGA.EU.5904	5.018883742
TCGA.B8.A54E	5.823380564
TCGA.A3.3316	3.834934009
TCGA.A3.3373	5.630727031
TCGA.MM.A564	0.714211001
TCGA.CZ.5466	1.213406978
TCGA.A3.3383	2.176070754
TCGA.CJ.4920	3.652104918
TCGA.B8.A54D	4.820825112
TCGA.BP.5180	3.187538636
TCGA.AK.3458	-0.510245701
TCGA.MM.A563	1.815460938
TCGA.AK.3445	1.803797464
TCGA.CZ.5463	2.652331377
TCGA.B0.4834	6.553879682
TCGA.CW.6088	4.530694629
TCGA.CW.5584	4.044104411
TCGA.BP.4354	3.515022681
TCGA.A3.3331	4.995659903
TCGA.BP.4991	4.02085582
TCGA.DV.5574	1.026248721
TCGA.CJ.5677	3.564489751
TCGA.CZ.4863	4.030298886
TCGA.BP.4804	2.455049325
TCGA.BP.4968	3.305456507
TCGA.CW.6090	3.189225548
TCGA.B0.4714	3.149525554
TCGA.BP.4759	2.531597808
TCGA.B0.5115	2.153032924
TCGA.BP.4331	4.043701671
TCGA.BP.5186	3.458145508
TCGA.CZ.5467	4.073770557
TCGA.CZ.4857	2.591521471
TCGA.B8.5162	NA
TCGA.B0.4693	4.745111688
TCGA.BP.4965	4.553745755
TCGA.B0.5696	2.728594682
TCGA.B0.5088	3.436808058
TCGA.CW.5590	2.437803272
TCGA.CJ.4885	4.595130318
TCGA.CJ.4643	3.822771011
TCGA.A3.3372	4.129500849
TCGA.B0.5691	3.489521382
TCGA.B0.5110	4.48997688
TCGA.CJ.5686	3.591747253
TCGA.AK.3455	2.963902542
TCGA.BP.4993	2.751817424
TCGA.B0.4706	1.821306356
TCGA.6D.AA2E	2.837438507
TCGA.BP.4355	2.485385316
TCGA.B0.4701	2.747606838
TCGA.CZ.5452	2.836973072
TCGA.B0.5700	2.813924172
TCGA.B8.5552	5.001435941
TCGA.B4.5835	4.141065201
TCGA.BP.4782	3.528443112
TCGA.A3.3380	2.531725063
TCGA.BP.5175	3.001511091
TCGA.AK.3451	2.896667277
TCGA.BP.4994	6.297977319
TCGA.B8.4153	5.001196738
TCGA.B0.5709	2.349585827
TCGA.CZ.5459	1.612700733
TCGA.CJ.4640	4.456909201
TCGA.A3.A6NN	2.51380028
TCGA.CZ.4854	3.402585236
TCGA.B2.4099	1.381157408
TCGA.B0.5690	3.239667791
TCGA.B0.4815	-0.63159952
TCGA.BP.4335	2.734354457
TCGA.B0.4814	2.042154412
TCGA.BP.4977	5.685156587
TCGA.CW.5580	3.607061189
TCGA.CJ.5671	1.382107468
TCGA.B0.5100	-0.734985724
TCGA.CW.5587	3.886795359
TCGA.BP.4761	2.298886445
TCGA.T7.A92I	7.157817996
TCGA.BP.5001	4.73674546
TCGA.B2.5633	6.066457984
TCGA.AK.3453	3.880446196
TCGA.B0.5694	3.845508972
TCGA.B0.4828	3.756038122
TCGA.BP.4989	4.164217099
TCGA.BP.4969	4.210008665
TCGA.B0.5109	-1.514724915
TCGA.B0.5102	4.518530725
TCGA.BP.4326	4.267817209
TCGA.B0.4697	-4.060937996
TCGA.B0.4690	2.876018747
TCGA.BP.4959	4.87563531
TCGA.B0.5400	-0.00711597
TCGA.CZ.4865	3.603700374
TCGA.B8.5159	4.347362137
TCGA.BP.4998	3.16737374
TCGA.AK.3454	3.550039675
TCGA.CJ.6028	3.221049622
TCGA.BP.4963	4.519027867
TCGA.BP.5178	3.475477388
TCGA.BP.4345	2.017089727
TCGA.BP.4960	3.829568937
TCGA.B0.4843	3.436171134
TCGA.B0.4712	1.436718642
TCGA.BP.5176	3.086728349
TCGA.CJ.4641	3.899154964
TCGA.CJ.4882	2.565381528
TCGA.B8.5163	1.640166352
TCGA.B0.5106	3.635545671
TCGA.B8.5165	2.827766645
TCGA.DV.5569	2.385306128
TCGA.A3.3324	4.992283619
TCGA.CJ.6033	2.036769326
TCGA.BP.5194	3.40548021
TCGA.B8.A54J	3.255778641
TCGA.G6.A8L6	-1.43756387
TCGA.AK.3431	0.757504732
TCGA.CZ.5462	5.29096667
TCGA.CJ.4636	4.868109697
TCGA.CW.6093	3.874594133
TCGA.B0.5095	2.161149213
TCGA.CJ.5681	3.70240726
TCGA.BP.5202	3.766402142
TCGA.A3.3308	2.81100525
TCGA.AK.3460	3.04215013
TCGA.CJ.4895	3.450489081
TCGA.BP.4781	3.812542391
TCGA.B8.A8YJ	-0.545145756
TCGA.CZ.4864	3.052226481
TCGA.BP.4341	4.536008647
TCGA.BP.5190	4.632209858
TCGA.B4.5832	7.169223201
TCGA.CJ.4916	3.559873057
TCGA.B0.4822	2.839944904
TCGA.B4.5843	5.111806157
TCGA.CJ.4899	2.890997323
TCGA.CZ.5989	7.222380791
TCGA.BP.5009	4.086724315
TCGA.BP.4344	3.017314364
TCGA.A3.3347	2.376433285
TCGA.CZ.4862	3.932585745
TCGA.BP.4347	4.327706093
TCGA.A3.A6NL	1.938487414
TCGA.CJ.5678	1.979600566
TCGA.B0.4699	4.728829887
TCGA.CJ.4901	3.466461775
TCGA.B0.4839	3.355891561
TCGA.B0.5080	0.893061977
TCGA.B0.5697	4.503197048
TCGA.BP.4337	3.352297713
TCGA.B0.5812	3.082925187
TCGA.B0.4833	4.241187916
TCGA.BP.4353	2.791575391
TCGA.BP.4992	4.976657236
TCGA.EU.5906	4.396250257
TCGA.B0.5075	4.668793801
TCGA.B0.4713	3.425694319
TCGA.B0.4818	2.638697619
TCGA.A3.3323	2.834832854
TCGA.BP.4177	2.765084198
TCGA.B0.4848	2.554199975
TCGA.CJ.4918	1.971448198
TCGA.BP.5000	3.694492722
TCGA.AK.3433	5.938127805
TCGA.CJ.4884	4.51895397
TCGA.BP.4976	4.398567607
TCGA.B0.4811	3.784068959
TCGA.B0.5119	4.783678165
TCGA.BP.5195	2.690261653
TCGA.BP.5184	2.567993157
TCGA.B8.A7U6	3.380498374
TCGA.A3.3376	2.342044656
TCGA.CZ.5470	4.042368414
TCGA.G6.A8L7	3.284252354
TCGA.BP.4352	3.38994938
TCGA.A3.3313	5.567948472
TCGA.AK.3429	2.846460988
TCGA.B0.4845	3.606186601
TCGA.BP.4787	3.840009585
TCGA.B0.4700	1.163705418
TCGA.BP.4166	2.346659155
TCGA.CW.5585	4.405441719
TCGA.CZ.5982	5.605518062
TCGA.BP.4163	3.894906771
TCGA.CJ.5676	3.151402206
TCGA.B0.4945	5.117723246
TCGA.BP.4986	3.602421567
TCGA.CJ.5675	3.648292621
TCGA.B0.5698	4.030771497
TCGA.B0.4821	1.978182323
TCGA.A3.3346	1.496659456
TCGA.BP.4340	5.106596298
TCGA.AK.3426	1.434228211
TCGA.BP.5008	3.432456139
TCGA.CJ.4642	3.944690322
TCGA.BP.4162	4.993021864
TCGA.B8.A54F	3.186456358
TCGA.B0.4823	2.00279686
TCGA.BP.4161	3.667504337
TCGA.BP.4329	2.253215281
TCGA.A3.3357	5.183801359
TCGA.BP.5200	3.806117842
TCGA.A3.3326	3.240776152
TCGA.CZ.5987	4.288985357
TCGA.B0.5701	2.393517164
TCGA.BP.5196	1.900135704
TCGA.A3.3322	4.181848362
TCGA.CZ.5458	3.186702714
TCGA.BP.4983	1.550917579
TCGA.BP.5177	1.847799511
TCGA.BP.4961	2.998669142
TCGA.BP.4176	3.165342783
TCGA.CJ.4905	2.130931148
TCGA.BP.4758	3.877744437
TCGA.CJ.4893	4.883527328
TCGA.CZ.5455	4.492646899
TCGA.CZ.5465	2.166846741
TCGA.B0.4846	4.947821128
TCGA.DV.5575	3.841134981
TCGA.BP.4985	4.021225228
TCGA.G6.A8L8	4.668389867
TCGA.CJ.4871	3.144430112
TCGA.CJ.4904	3.793151463
TCGA.B0.5399	1.58475359
TCGA.B0.4710	2.552269258
TCGA.AK.3440	6.563742606
TCGA.CJ.4900	-2.008641823
TCGA.BP.4159	2.503448476
TCGA.CJ.4902	2.332872619
TCGA.BP.4769	3.094559671
TCGA.CZ.5985	3.965318057
TCGA.B0.5707	4.97583198
TCGA.B0.4841	4.460951421
TCGA.CJ.6032	5.836692088
TCGA.A3.3319	3.785520641
TCGA.B0.4836	2.719730815
TCGA.BP.4970	3.383124722
TCGA.CJ.4634	4.221243559
TCGA.CJ.4891	2.087298322
TCGA.B0.4718	2.415672336
TCGA.B8.4143	1.070574737
TCGA.CJ.4870	1.237687559
TCGA.MM.A84U	3.9430018
TCGA.B8.4621	6.760199569
TCGA.CJ.4635	3.763196135
TCGA.BP.4987	3.602520183
TCGA.CZ.5468	3.452507532
TCGA.B0.4819	2.914323561
TCGA.CJ.4903	3.994352715
TCGA.B0.4707	3.72026704
TCGA.B8.5553	4.35124642
TCGA.B0.4688	-0.540200519
TCGA.A3.3317	5.741586809
TCGA.A3.3387	3.28882391
TCGA.A3.3365	2.967003388
TCGA.B8.4154	0.845394093
TCGA.B8.4619	7.853225835
TCGA.B0.5108	1.430718767
TCGA.CJ.5683	4.140607403
TCGA.BP.4801	2.773676016
TCGA.BP.5010	3.579917786
TCGA.BP.4974	2.021980163
TCGA.B0.5098	2.049403143
TCGA.B0.5081	0.532838193
TCGA.BP.5201	4.160808905
TCGA.CJ.4878	3.690791982
TCGA.B0.5710	4.167964644
TCGA.CJ.4638	5.567253031
TCGA.CW.5583	4.079130106
TCGA.CZ.5453	3.627355395
TCGA.CJ.4872	2.125475895
TCGA.BP.4346	2.835597836
TCGA.B0.5083	3.6407306
TCGA.BP.4971	3.890115161
TCGA.BP.4756	5.335580166
TCGA.A3.A8OV	4.27781172
TCGA.BP.4342	2.329716565
TCGA.B2.4101	2.340118958
TCGA.AK.3434	2.480104498
TCGA.EU.5907	4.842728316
TCGA.EU.5905	0.916670799
TCGA.A3.3363	4.941021898
TCGA.B4.5377	4.430745327
TCGA.AK.3436	-0.114701181
TCGA.CJ.4907	3.123647562
TCGA.BP.5198	2.525800351
TCGA.BP.5185	3.848154869
TCGA.CZ.5454	2.064504475
TCGA.B0.4844	3.257276903
TCGA.BP.4962	4.051037892
TCGA.BP.4167	2.407654329
TCGA.B0.5702	-4.797926304
TCGA.A3.3351	4.050833702
TCGA.BP.4338	3.598222673
TCGA.B0.4837	2.72254748
TCGA.B2.5635	4.953943859
TCGA.CJ.4890	0.4126556
TCGA.AK.3450	5.749780559
TCGA.AK.3443	6.060887978
TCGA.CJ.4912	3.696332666
TCGA.BP.4343	2.887116317
TCGA.BP.5004	5.049676424
TCGA.BP.4351	3.30651142
TCGA.B0.5085	4.552665294
TCGA.B0.5096	4.357503971
TCGA.B0.4847	3.826723245
TCGA.3Z.A93Z	2.357208725
TCGA.B2.5641	3.828346703
TCGA.BP.5168	2.967210969
TCGA.B8.4622	3.023480004
TCGA.A3.A8OW	3.02584899
TCGA.BP.4972	4.115702697
TCGA.CJ.4897	3.454281525
TCGA.B8.A54H	3.548099806
TCGA.AS.3777	4.279757201
TCGA.B0.4827	0.435119054
TCGA.BP.4768	5.067351461
TCGA.B0.4694	1.684385355
TCGA.BP.4169	1.545338069
TCGA.B8.4146	7.439414035
TCGA.B2.A4SR	3.860526465
TCGA.CZ.5464	3.04178994
TCGA.B8.5545	2.903865684
TCGA.A3.A6NJ	3.057937849
TCGA.A3.3382	1.864231117
TCGA.BP.4981	4.215782364
TCGA.BP.4973	4.503122523
TCGA.B0.5711	3.607708128
TCGA.CJ.4639	3.727689
TCGA.BP.4164	5.07330382
TCGA.B8.4151	3.436184642
TCGA.B8.5164	4.436394766
TCGA.CJ.4873	3.631552953
TCGA.AK.3447	2.445525105
TCGA.CZ.5456	4.652866911
TCGA.DV.5566	3.841894011
TCGA.BP.5182	1.745334492
TCGA.B8.5549	4.057223452
TCGA.B2.3924	6.091546671
TCGA.B0.5706	NA
TCGA.B0.5099	5.134468617
TCGA.CJ.4644	4.479102765
TCGA.B2.5636	2.862051526
TCGA.CJ.4889	2.675764289
TCGA.DV.5568	2.982822293
TCGA.AK.3428	1.343180221
TCGA.BP.4762	0.82176934
TCGA.B0.5077	3.892112521
TCGA.CZ.5457	2.109831467
TCGA.A3.A6NI	4.458069868
TCGA.B0.4810	1.531080098
TCGA.B0.4703	1.743730114
TCGA.A3.3358	3.117552155
TCGA.B0.4842	3.057235744
TCGA.CJ.4886	3.273581528
TCGA.BP.4789	2.297696581
TCGA.CW.6097	2.556097249
