# Supplementary material for: A Fatty Acid Metabolism Signature Associated With Clinical Therapy in Clear Cell Renal Cell Carcinoma
Source: Front Genet. 2022 Jul 8;13:894736. doi: 10.3389/fgene.2022.894736 (PMC9304894; doi:10.3389/fgene.2022.894736)
Supplement: Supplementary file 7 [file DataSheet9.CSV]

Table S2:DEGs of fatty acid metabolism pathways
gene_id	log2Foldchange	log2CPM	PValue	FDR	up_down
HADH	-1.814982582	5.919150241	4.73E-136	7.79E-134	Down
ACAA1	-1.662093508	5.881580706	1.55E-132	2.30E-130	Down
ACADSB	-2.043727213	6.066119778	4.25E-118	4.71E-116	Down
ACSL4	-1.557904545	6.645694795	1.65E-95	1.17E-93	Down
ACOX1	-1.005972141	6.300194758	4.25E-69	1.49E-67	Down
ECHS1	-1.368117588	7.448310309	2.39E-68	8.14E-67	Down
ACADM	-1.553771837	6.589651651	8.40E-68	2.80E-66	Down
GCDH	-1.097969777	4.201491867	3.96E-63	1.13E-61	Down
ECI2	-1.102300236	6.212852857	2.10E-60	5.33E-59	Down
ADH6	-2.645768035	3.515465078	4.93E-58	1.14E-56	Down
HACD3	-1.435812392	6.712727863	5.78E-55	1.20E-53	Down
ACSBG2	-1.884777961	-1.256145395	5.74E-50	9.71E-49	Down
ACSL6	-2.179818203	1.872093837	2.42E-48	3.81E-47	Down
ELOVL2	3.123998716	2.230186359	1.84E-39	1.98E-38	Up
ADH1B	-2.646490119	5.078318915	1.31E-35	1.17E-34	Down
ACOT2	-1.026965289	4.14703053	1.37E-30	9.58E-30	Down
ELOVL3	-1.501541097	-1.970174745	3.11E-28	1.93E-27	Down
ADH1C	-3.025071458	2.688568084	4.16E-28	2.57E-27	Down
ACAT1	-1.24392449	7.52196983	3.41E-24	1.69E-23	Down
CPT1B	1.772955367	1.258046013	1.43E-18	5.10E-18	Up
HACD1	-1.145703059	1.002891903	1.54E-16	4.90E-16	Down
ADH1A	2.771411287	0.229489854	1.66E-06	2.84E-06	Up
ADH4	2.427667024	1.377807118	5.51E-05	8.50E-05	Up
