# Supplementary material for: A Fatty Acid Metabolism Signature Associated With Clinical Therapy in Clear Cell Renal Cell Carcinoma
Source: Front Genet. 2022 Jul 8;13:894736. doi: 10.3389/fgene.2022.894736 (PMC9304894; doi:10.3389/fgene.2022.894736)
Supplement: Supplementary file 8 [file DataSheet7.CSV]

Table S3
TIDE module for TCGA cohort
Patient	No benefits	Responder	TIDE	IFNG	MSI Expr Sig	Merck18	CD274	CD8	CTL.flag	Dysfunction	Exclusion	MDSC	CAF	TAM M2
TCGA-B0-4696	FALSE	FALSE	2.35	0.91	0.99	1.79	-1.96	-2.19	FALSE	-1.44	2.35	0.14	0.22	-0.01
TCGA-B0-4688	FALSE	FALSE	2.14	3.03	0.99	3.83	5.12	0.68	FALSE	-1.23	2.14	0.14	0.2	-0.02
TCGA-B0-5100	FALSE	FALSE	2.05	3.23	0.99	3.46	0.38	0.89	FALSE	-0.97	2.05	0.1	0.21	-0.01
TCGA-B0-5098	FALSE	FALSE	2.02	2.95	0.99	2.87	0.02	0.56	FALSE	-1.46	2.02	0.15	0.16	-0.02
TCGA-BP-4352	FALSE	FALSE	1.97	2.93	0.99	3.24	3.27	-0.29	FALSE	-1.22	1.97	0.13	0.19	-0.03
TCGA-BP-4784	FALSE	FALSE	1.92	3.58	1	3.76	0.76	0.66	FALSE	-1.08	1.92	0.1	0.19	-0.01
TCGA-BP-4769	FALSE	FALSE	1.9	3.26	1	3.34	1.89	-0.52	FALSE	-1.06	1.9	0.09	0.21	-0.02
TCGA-CJ-5681	FALSE	FALSE	1.87	1.59	1	2.27	2.1	1.34	FALSE	-1.34	1.87	0.12	0.16	0
TCGA-B0-4843	FALSE	FALSE	1.83	3.82	0.98	3.89	0.67	0.7	FALSE	-0.93	1.83	0.09	0.19	-0.02
TCGA-BP-4760	FALSE	FALSE	1.83	2.99	1	3.25	2.94	-0.14	FALSE	-1.1	1.83	0.09	0.19	-0.02
TCGA-CZ-5455.1	FALSE	FALSE	1.82	1.09	1	1.56	2.65	-2.06	FALSE	-1.41	1.82	0.09	0.17	0
TCGA-BP-4177	FALSE	FALSE	1.82	3.11	1	3.43	1.5	0.76	FALSE	-1.13	1.82	0.09	0.18	-0.01
TCGA-CZ-4863.1	FALSE	FALSE	1.79	1.36	1	1.91	2.72	-1.86	FALSE	-1.37	1.79	0.1	0.17	-0.01
TCGA-B8-5552	FALSE	FALSE	1.78	3.21	1	3.43	3.64	0.63	FALSE	-1.3	1.78	0.09	0.19	-0.02
TCGA-CZ-4865	FALSE	FALSE	1.77	2.8	1	2.69	2.65	-0.08	FALSE	-1.22	1.77	0.08	0.18	-0.01
TCGA-DV-5576	FALSE	FALSE	1.77	2.52	1	2.71	1.4	-1.25	FALSE	-1.15	1.77	0.1	0.17	-0.01
TCGA-CZ-5470.1	FALSE	FALSE	1.77	2.25	1	3.04	2.29	1.03	FALSE	-1.29	1.77	0.08	0.18	0
TCGA-DV-A4VZ	FALSE	FALSE	1.76	1.37	0.99	2.37	3.22	-0.88	FALSE	-1.15	1.76	0.1	0.17	-0.02
TCGA-B8-A54K	FALSE	FALSE	1.75	2.93	1	2.99	1.9	0.14	FALSE	-1.19	1.75	0.1	0.16	-0.01
TCGA-CJ-5680.1	FALSE	FALSE	1.75	2.94	1	3.53	2.67	0.97	FALSE	-1.11	1.75	0.09	0.18	-0.02
TCGA-B0-5701	FALSE	FALSE	1.74	2.18	1	3	1.87	0.54	FALSE	-1.03	1.74	0.07	0.19	-0.01
TCGA-CZ-5456	FALSE	FALSE	1.73	1.28	1	1.61	2.12	-1.57	FALSE	-1.31	1.73	0.09	0.16	-0.01
TCGA-BP-4985	FALSE	FALSE	1.73	4.51	0.97	4.02	1.67	0.78	FALSE	-1	1.73	0.09	0.19	-0.04
TCGA-CW-5591	FALSE	FALSE	1.72	2.9	1	2.98	1.7	0.77	FALSE	-1.16	1.72	0.07	0.18	-0.01
TCGA-B0-4813	FALSE	FALSE	1.72	3.21	1	3.67	1.36	0.98	FALSE	-1.1	1.72	0.1	0.17	-0.02
TCGA-DV-5567	FALSE	FALSE	1.71	3.01	1	2.79	1.25	-0.09	FALSE	-1.16	1.71	0.09	0.17	-0.02
TCGA-B0-5706.1	FALSE	FALSE	1.7	2.31	1	2.58	2.25	-0.38	FALSE	-1.35	1.7	0.09	0.16	0
TCGA-CZ-5452	FALSE	FALSE	1.7	2.33	1	2.2	2.39	-0.69	FALSE	-1.35	1.7	0.09	0.16	-0.01
TCGA-CZ-5989.1	FALSE	FALSE	1.69	2.99	1	3.25	2.38	0.16	FALSE	-1.17	1.69	0.08	0.17	-0.01
TCGA-CZ-5458	FALSE	FALSE	1.69	0.34	1	1.68	2.69	-1.58	FALSE	-1.36	1.69	0.09	0.16	-0.01
TCGA-B4-5843	FALSE	FALSE	1.68	3.8	1	3.65	2.73	0.88	FALSE	-1.27	1.68	0.08	0.17	-0.02
TCGA-CZ-5465.1	FALSE	FALSE	1.66	1.89	1	2.02	2.73	-1.19	FALSE	-1.44	1.66	0.09	0.16	-0.01
TCGA-CJ-5672	FALSE	FALSE	1.66	1.61	1	2.02	1.95	-0.77	FALSE	-1.32	1.66	0.08	0.16	-0.01
TCGA-CZ-5469.1	FALSE	FALSE	1.66	1.31	1	2.04	3	-0.48	FALSE	-1.34	1.66	0.09	0.15	-0.01
TCGA-B8-4620.1	FALSE	FALSE	1.65	4.61	1	4.52	2.13	1.16	FALSE	-0.99	1.65	0.09	0.19	-0.04
TCGA-B8-5549.1	FALSE	FALSE	1.65	1.71	1	1.77	2.42	-2.12	FALSE	-1.34	1.65	0.08	0.16	-0.01
TCGA-BP-4326	FALSE	FALSE	1.65	4.17	0.99	4.01	2.06	1.1	FALSE	-1.04	1.65	0.09	0.18	-0.04
TCGA-CZ-5987.1	FALSE	FALSE	1.65	3.36	1	4.02	2.19	1.66	FALSE	-1.13	1.65	0.06	0.19	-0.02
TCGA-B2-5641	FALSE	FALSE	1.65	2.07	1	2.07	2.11	-1.83	FALSE	-1.34	1.65	0.08	0.15	0
TCGA-CZ-5453	FALSE	FALSE	1.64	3.68	1	3.24	2.64	0.26	FALSE	-1.31	1.64	0.08	0.17	-0.01
TCGA-CZ-5468.1	FALSE	FALSE	1.64	2.53	1	3.03	2.37	0.06	FALSE	-1.2	1.64	0.09	0.15	-0.01
TCGA-B0-5703	FALSE	FALSE	1.64	3.17	1	2.92	1.6	0.46	FALSE	-1.32	1.64	0.08	0.16	-0.01
TCGA-CJ-5689.1	FALSE	FALSE	1.64	3.3	1	3.92	2.35	1.38	FALSE	-1.09	1.64	0.07	0.17	-0.01
TCGA-CZ-5454	FALSE	FALSE	1.64	2.33	1	2.58	2.42	-0.73	FALSE	-1.31	1.64	0.09	0.15	-0.01
TCGA-B0-5697.1	FALSE	FALSE	1.63	1.39	1	1.8	1.69	-1.24	FALSE	-1.32	1.63	0.07	0.16	0
TCGA-B2-5636.1	FALSE	FALSE	1.63	3.15	0.99	3.62	1.56	0.46	FALSE	-0.93	1.63	0.07	0.17	-0.02
TCGA-CZ-5457	FALSE	FALSE	1.63	3.83	1	2.95	2.38	-0.76	FALSE	-1.21	1.63	0.08	0.16	-0.01
TCGA-CZ-5984	FALSE	FALSE	1.62	2.92	1	2.49	1.98	-0.6	FALSE	-1.23	1.62	0.07	0.17	-0.01
TCGA-B0-5690	FALSE	FALSE	1.62	1.88	1	2.23	1.55	-1.12	FALSE	-1.29	1.62	0.08	0.15	0
TCGA-B0-4834	FALSE	FALSE	1.61	1.57	1	2.25	3.87	-0.54	FALSE	-1.42	1.61	0.09	0.14	-0.01
TCGA-B0-5693	FALSE	FALSE	1.61	3.75	1	3.67	2.78	0.74	FALSE	-1.14	1.61	0.08	0.16	-0.02
TCGA-CW-6088	FALSE	FALSE	1.61	0.94	1	1.78	2.21	-1.54	FALSE	-1.4	1.61	0.08	0.14	0
TCGA-CZ-5986	FALSE	FALSE	1.61	2.54	1	2.68	2.05	-0.61	FALSE	-1.33	1.61	0.07	0.16	0
TCGA-B0-5699	FALSE	FALSE	1.6	2.48	1	2.41	2.37	-1.49	FALSE	-1.26	1.6	0.07	0.16	-0.01
TCGA-CJ-5679	FALSE	FALSE	1.6	3.79	1	3.59	2.64	1.28	FALSE	-1.15	1.6	0.07	0.17	-0.01
TCGA-CZ-5461.1	FALSE	FALSE	1.6	2.3	1	2.52	2.4	-0.58	FALSE	-1.34	1.6	0.07	0.16	-0.01
TCGA-CZ-5982.1	FALSE	FALSE	1.59	1.13	1	1.48	1.53	-2.81	FALSE	-1.39	1.59	0.07	0.15	0
TCGA-CW-5585.1	FALSE	FALSE	1.59	2.69	1	2.61	1.78	-0.53	FALSE	-1.23	1.59	0.07	0.16	0
TCGA-BP-4355	FALSE	FALSE	1.59	3.77	0.99	3.99	2.51	0.92	FALSE	-0.95	1.59	0.07	0.17	-0.02
TCGA-CJ-5681.1	FALSE	FALSE	1.58	2.72	1	2.91	2.23	-0.3	FALSE	-1.2	1.58	0.08	0.14	0
TCGA-CW-5580.1	FALSE	FALSE	1.58	1.36	1	2.7	2.55	0.26	FALSE	-1.24	1.58	0.08	0.15	-0.01
TCGA-CZ-5467	FALSE	FALSE	1.57	1.93	1	2.34	3.09	-0.54	FALSE	-1.23	1.57	0.09	0.16	-0.02
TCGA-BP-4807	FALSE	FALSE	1.57	4.66	1	4.21	2.52	1.14	FALSE	-1.08	1.57	0.06	0.18	-0.02
TCGA-B0-5705.1	FALSE	FALSE	1.57	1.74	1	2.56	2.29	-0.04	FALSE	-1.23	1.57	0.07	0.16	-0.01
TCGA-CW-5589.1	FALSE	FALSE	1.57	2.06	1	2.61	1.7	-0.53	FALSE	-1.23	1.57	0.07	0.16	0
TCGA-CZ-5985	FALSE	FALSE	1.56	2.16	1	2.19	2.07	-1.99	FALSE	-1.38	1.56	0.06	0.16	-0.01
TCGA-BP-4781	FALSE	FALSE	1.56	4.63	1	4.36	1.89	1.6	FALSE	-1.1	1.56	0.07	0.17	-0.03
TCGA-AK-3427	FALSE	FALSE	1.56	2.64	1	1.83	1.61	-1.56	FALSE	-1.62	1.56	0.09	0.12	0
TCGA-B0-5696	FALSE	FALSE	1.56	2.74	1	2.74	1.47	0.45	FALSE	-1.24	1.56	0.07	0.15	0
TCGA-B0-5099	FALSE	FALSE	1.56	3.54	1	3.36	2.15	0.38	FALSE	-1.16	1.56	0.09	0.15	-0.02
TCGA-B0-5711.1	FALSE	FALSE	1.56	2.64	1	2.78	1.94	-0.13	FALSE	-1.33	1.56	0.07	0.15	0
TCGA-CZ-5463	FALSE	FALSE	1.56	2.84	1	2.89	2.06	-0.12	FALSE	-1.27	1.56	0.07	0.16	-0.01
TCGA-BP-4765	FALSE	FALSE	1.56	3.65	1	3.72	2.07	-0.23	FALSE	-1.09	1.56	0.07	0.17	-0.02
TCGA-B0-4700.1	FALSE	FALSE	1.56	2.65	1	2.62	2.15	-0.58	FALSE	-1.19	1.56	0.06	0.17	-0.01
TCGA-BP-4344	FALSE	FALSE	1.55	4.44	1	4.24	2.36	0.85	FALSE	-0.95	1.55	0.07	0.17	-0.02
TCGA-B0-5709.1	FALSE	FALSE	1.55	3.32	1	3.09	1.92	0.16	FALSE	-1.24	1.55	0.07	0.16	-0.01
TCGA-B0-4712.1	FALSE	FALSE	1.55	2.87	1	2.18	2.39	-0.93	FALSE	-1.38	1.55	0.09	0.14	-0.01
TCGA-B4-5832	FALSE	FALSE	1.55	5.1	0.99	3.47	1.94	1.79	FALSE	-1.84	1.55	0.07	0.17	-0.03
TCGA-B0-5694	FALSE	FALSE	1.55	3.77	1	3.89	2.62	1.05	FALSE	-1.01	1.55	0.06	0.17	-0.02
TCGA-AK-3465	FALSE	FALSE	1.55	3.3	1	2.42	2.59	-1.31	FALSE	-1.27	1.55	0.08	0.15	-0.01
TCGA-CJ-5676.1	FALSE	FALSE	1.55	2.89	1	3.5	2.05	1.12	FALSE	-1.15	1.55	0.06	0.17	-0.01
TCGA-B0-5117	FALSE	FALSE	1.55	2.3	1	2.31	2.73	-1.79	FALSE	-1.19	1.55	0.08	0.14	-0.01
TCGA-CZ-4864	FALSE	FALSE	1.54	2.17	1	2.62	1.55	-0.06	FALSE	-1.22	1.54	0.06	0.16	-0.01
TCGA-CZ-5462.1	FALSE	FALSE	1.54	3.23	1	2.88	2.47	-0.2	FALSE	-1.36	1.54	0.08	0.14	-0.01
TCGA-CJ-5677.1	FALSE	FALSE	1.54	2.24	1	2.77	2.6	-0.18	FALSE	-1.2	1.54	0.07	0.16	-0.01
TCGA-CW-5585	FALSE	FALSE	1.54	3.75	1	3.64	2.19	0	FALSE	-1.07	1.54	0.08	0.15	-0.01
TCGA-B0-5694.1	FALSE	FALSE	1.54	4.59	1	4.12	0.53	0.81	FALSE	-0.99	1.54	0.07	0.16	-0.02
TCGA-CZ-5988	FALSE	FALSE	1.53	2.21	1	2.11	2.18	-1.18	FALSE	-1.38	1.53	0.06	0.15	0
TCGA-CJ-4870	FALSE	FALSE	1.53	3.56	1	3.71	2.83	-0.06	FALSE	-1.06	1.53	0.08	0.15	-0.02
TCGA-CW-5581	FALSE	FALSE	1.52	1.86	1	2.46	1.87	-0.2	FALSE	-1.27	1.52	0.06	0.15	0
TCGA-CZ-5451.1	FALSE	FALSE	1.52	1.93	1	2.12	2.19	-1.47	FALSE	-1.28	1.52	0.07	0.15	-0.01
TCGA-BP-4975	FALSE	FALSE	1.52	4.35	1	4.03	1.98	1.24	FALSE	-1.1	1.52	0.06	0.17	-0.02
TCGA-CZ-5453.1	FALSE	FALSE	1.52	3.59	1	3.23	2.9	-0.91	FALSE	-1.18	1.52	0.08	0.15	-0.02
TCGA-B8-4619	FALSE	FALSE	1.52	2.9	1	3.01	2.45	-0.01	FALSE	-1.29	1.52	0.07	0.15	-0.01
TCGA-EU-5907	FALSE	FALSE	1.51	4.56	1	4.14	3.66	0.66	FALSE	-1.16	1.51	0.08	0.16	-0.03
TCGA-CW-6090	FALSE	FALSE	1.51	1.32	1	1.94	1.67	-1.13	FALSE	-1.39	1.51	0.06	0.15	0
TCGA-B0-5712.1	FALSE	FALSE	1.51	4.61	1	4.43	2.85	3.34	FALSE	-1.18	1.51	0.09	0.14	-0.02
TCGA-A3-A6NI	FALSE	FALSE	1.51	4.14	1	4.2	2.53	0.22	FALSE	-0.96	1.51	0.07	0.16	-0.02
TCGA-CW-6087	FALSE	FALSE	1.5	1.8	1	1.96	1.83	-1.31	FALSE	-1.39	1.5	0.07	0.14	0
TCGA-A3-3313	FALSE	FALSE	1.5	3.37	1	3.13	4.98	-0.9	FALSE	-1.38	1.5	0.07	0.15	-0.01
TCGA-CW-5580	FALSE	FALSE	1.5	4.13	1	4.08	2.36	0.68	FALSE	-1.15	1.5	0.07	0.16	-0.03
TCGA-CJ-5678.1	FALSE	FALSE	1.49	2.35	1	3.17	2.01	1.56	FALSE	-1.16	1.49	0.06	0.15	-0.01
TCGA-A3-3387	FALSE	FALSE	1.49	2.16	1	2.18	1.48	-0.67	FALSE	-1.31	1.49	0.06	0.15	-0.01
TCGA-AS-3777	FALSE	FALSE	1.49	3.26	1	2.93	1.29	0.32	FALSE	-1.26	1.49	0.08	0.14	-0.01
TCGA-A3-3358.1	FALSE	FALSE	1.48	3.12	1	2.68	1.01	0.47	FALSE	-1.32	1.48	0.06	0.14	0
TCGA-CW-5587.1	FALSE	FALSE	1.48	2.85	1	2.73	1.42	0.05	FALSE	-1.26	1.48	0.07	0.14	-0.01
TCGA-BP-4976	FALSE	FALSE	1.48	3.68	1	3.78	1.4	-0.31	FALSE	-1.13	1.48	0.07	0.15	-0.01
TCGA-6D-AA2E	FALSE	FALSE	1.48	2.99	1	4.11	5.62	2.8	FALSE	-1	1.48	0.06	0.16	-0.02
TCGA-CW-6093	FALSE	FALSE	1.48	3.95	1	3.87	2.02	0.62	FALSE	-1.09	1.48	0.07	0.15	-0.02
TCGA-B0-4845	FALSE	FALSE	1.47	3.92	1	3.87	2.08	0.34	FALSE	-1.06	1.47	0.08	0.14	-0.02
TCGA-DV-A4W0	FALSE	FALSE	1.47	4.42	1	4.15	1.84	1.55	FALSE	-1.14	1.47	0.08	0.16	-0.03
TCGA-B2-5636	FALSE	FALSE	1.47	3.26	1	3.21	1.88	0.6	FALSE	-1.1	1.47	0.05	0.16	-0.01
TCGA-BP-4969	FALSE	FALSE	1.46	3.88	1	3.61	1.97	0.94	FALSE	-1.07	1.46	0.08	0.14	-0.02
TCGA-CW-6088.1	FALSE	FALSE	1.46	4.32	1	4.11	2.51	1.37	FALSE	-1.06	1.46	0.07	0.16	-0.02
TCGA-G6-A8L8	FALSE	FALSE	1.46	3.98	1	3.87	2.63	0	FALSE	-1.04	1.46	0.08	0.13	-0.01
TCGA-A3-3322	FALSE	FALSE	1.45	3.68	1	3.84	2.54	0.92	FALSE	-1.05	1.45	0.06	0.16	-0.02
TCGA-CJ-6030	FALSE	FALSE	1.43	3.66	1	3.56	2.06	1.78	FALSE	-1.19	1.43	0.06	0.14	-0.01
TCGA-BP-4341	FALSE	FALSE	1.43	3.36	1	3.67	2.68	0.25	FALSE	-1.01	1.43	0.07	0.15	-0.02
TCGA-CJ-4878	FALSE	FALSE	1.42	4.3	1	3.59	3	-0.25	FALSE	-1.2	1.42	0.08	0.15	-0.03
TCGA-A3-3335	FALSE	FALSE	1.41	4.26	1	3.99	4.86	1.57	FALSE	-1.15	1.41	0.07	0.15	-0.03
TCGA-BP-5006	FALSE	FALSE	1.4	4.18	1	3.91	2.04	0.9	FALSE	-1.01	1.4	0.06	0.15	-0.02
TCGA-AK-3456	FALSE	FALSE	1.39	3.45	1	3.69	4.24	0.84	FALSE	-1.26	1.39	0.05	0.15	-0.02
TCGA-BP-4338	FALSE	FALSE	1.39	3.64	0.99	4.18	2.6	1.51	FALSE	-1.06	1.39	0.07	0.15	-0.03
TCGA-BP-4768	FALSE	FALSE	1.37	3.81	1	4	1.68	2.88	FALSE	-1.11	1.37	0.07	0.14	-0.02
TCGA-A3-3363	FALSE	FALSE	1.37	3.08	1	3.57	2.58	1.58	FALSE	-1.25	1.37	0.06	0.13	-0.01
TCGA-T7-A92I	FALSE	FALSE	1.34	3.07	1	3.9	5.9	1.66	FALSE	-1.22	1.34	0.06	0.14	-0.01
TCGA-A3-3385	FALSE	FALSE	1.34	3.01	1	3.18	2.68	0.12	FALSE	-1.34	1.34	0.07	0.12	-0.01
TCGA-CZ-4853	FALSE	FALSE	1.32	5.7	1	4.59	3.33	0.9	FALSE	-0.99	1.32	0.07	0.13	-0.02
TCGA-BP-4766	FALSE	FALSE	1.32	2.98	1	3.4	1.66	0.05	FALSE	-1.03	1.32	0.06	0.14	-0.02
TCGA-AK-3447	FALSE	FALSE	1.31	2.37	1	1.84	1.41	-0.34	FALSE	-1.56	1.31	0.07	0.1	0
TCGA-AK-3443	FALSE	FALSE	1.3	0.95	1	1.52	3.98	-3.07	FALSE	-1.53	1.3	0.08	0.1	-0.01
TCGA-B2-3923.2	FALSE	FALSE	1.27	3.54	1	2.57	4.93	-2.64	FALSE	-1.57	1.27	0.04	0.15	-0.01
TCGA-A3-3328	FALSE	FALSE	1.27	1.5	1	1.83	2.73	-2.59	FALSE	-1.46	1.27	0.08	0.1	-0.01
TCGA-AK-3433	FALSE	FALSE	1.27	3.08	1	2.68	2.62	-0.82	FALSE	-1.33	1.27	0.07	0.11	-0.01
TCGA-AK-3440	FALSE	FALSE	1.25	2.92	1	2.4	4.1	-1.17	FALSE	-1.38	1.25	0.07	0.11	-0.03
TCGA-BP-4334	FALSE	FALSE	1.22	1.73	1	2.16	2.2	-2.16	FALSE	-1.03	1.22	0.07	0.11	-0.02
TCGA-B2-3923	FALSE	FALSE	1.2	3.4	1	2.76	3.93	-1.37	FALSE	-1.52	1.2	0.05	0.11	-0.01
TCGA-B2-3923.1	FALSE	FALSE	1.19	3.69	1	2.86	3.86	-0.37	FALSE	-1.27	1.19	0.05	0.12	-0.01
TCGA-A3-3374	FALSE	FALSE	0.99	2.48	1	3.93	4.94	0.06	FALSE	-0.79	0.99	0.02	0.14	-0.03
TCGA-B0-5702	FALSE	TRUE	-0.46	2.33	0.93	4.08	0.81	1.38	TRUE	-0.46	1.61	0.07	0.15	0
TCGA-AK-3426	FALSE	TRUE	-0.5	7	0.99	6.83	2.68	6.6	TRUE	-0.5	1.28	0.06	0.16	-0.04
TCGA-B0-4697	FALSE	TRUE	-0.52	7.04	1	6.65	3.98	6.05	TRUE	-0.52	1.35	0.07	0.16	-0.04
TCGA-BP-4771	FALSE	TRUE	-0.55	7.4	1	7.01	2.83	6.87	TRUE	-0.55	1.14	0.05	0.13	-0.04
TCGA-BP-4173	FALSE	TRUE	-0.6	8.52	1	7.41	3.87	6.87	TRUE	-0.6	1.13	0.05	0.15	-0.05
TCGA-B0-5081	FALSE	TRUE	-0.61	6.7	1	6.29	2.96	4.95	TRUE	-0.61	1.35	0.07	0.16	-0.04
TCGA-B0-4819	FALSE	TRUE	-0.61	6.6	1	6.58	3.77	6.07	TRUE	-0.61	1.26	0.06	0.16	-0.04
TCGA-CJ-4882	FALSE	TRUE	-0.63	5.69	0.99	5.68	2	4.47	TRUE	-0.63	1.52	0.07	0.19	-0.04
TCGA-BP-4167	FALSE	TRUE	-0.64	6.3	1	6.3	2.05	5.2	TRUE	-0.64	1.58	0.06	0.19	-0.03
TCGA-B8-A8YJ	FALSE	TRUE	-0.64	3.68	0.99	4.91	2.11	2.33	TRUE	-0.64	1.63	0.06	0.2	-0.03
TCGA-BP-4992	FALSE	TRUE	-0.65	5.56	0.99	5.32	2.3	4.6	TRUE	-0.65	1.03	0.06	0.11	-0.04
TCGA-BP-5191	FALSE	TRUE	-0.65	6.32	0.99	5.51	1.91	3.27	TRUE	-0.65	1.1	0.05	0.12	-0.04
TCGA-BP-4804	FALSE	TRUE	-0.67	6.65	1	6.3	2.66	5.3	TRUE	-0.67	1.51	0.07	0.17	-0.03
TCGA-BP-5169	FALSE	TRUE	-0.67	4.22	0.99	4.62	0.58	3.28	TRUE	-0.67	1.46	0.07	0.16	-0.03
TCGA-B8-5551	FALSE	TRUE	-0.67	7.86	1	7.02	3.7	5.2	TRUE	-0.67	1.18	0.06	0.13	-0.04
TCGA-CJ-5671	FALSE	TRUE	-0.67	5.5	0.98	5.46	2.27	3.66	TRUE	-0.67	1.56	0.06	0.19	-0.03
TCGA-CJ-4890	FALSE	TRUE	-0.67	6.8	1	6.51	3.23	5.83	TRUE	-0.67	1.39	0.05	0.19	-0.04
TCGA-B0-4700	FALSE	TRUE	-0.68	7.15	0.99	6.74	3.31	5.78	TRUE	-0.68	1.6	0.08	0.19	-0.04
TCGA-B0-4842	FALSE	TRUE	-0.68	4.78	0.99	5.3	1.46	3.57	TRUE	-0.68	1.4	0.06	0.16	-0.03
TCGA-BP-4346	FALSE	TRUE	-0.68	7.93	1	7.01	3.69	6.77	TRUE	-0.68	1.06	0.05	0.13	-0.04
TCGA-CJ-4869	FALSE	TRUE	-0.68	6.43	1	6.55	2.7	6.62	TRUE	-0.68	1.29	0.06	0.14	-0.03
TCGA-BP-5199	FALSE	TRUE	-0.69	7.09	1	6.55	2.26	6.38	TRUE	-0.69	1.52	0.07	0.18	-0.03
TCGA-BP-4971	FALSE	TRUE	-0.69	5.68	0.99	5.29	3.54	2.67	TRUE	-0.69	1.38	0.05	0.19	-0.04
TCGA-CJ-5672.1	FALSE	TRUE	-0.69	6.77	1	6.44	2.87	5.99	TRUE	-0.69	1.22	0.05	0.14	-0.03
TCGA-B8-5162	FALSE	TRUE	-0.69	6.68	1	6.5	3.37	5.42	TRUE	-0.69	1.35	0.05	0.17	-0.04
TCGA-B8-A54I	FALSE	TRUE	-0.7	4.91	1	5.16	2.92	2.37	TRUE	-0.7	1.3	0.07	0.14	-0.03
TCGA-BP-4798	FALSE	TRUE	-0.7	7.94	1	6.87	3.02	6.78	TRUE	-0.7	1.18	0.05	0.15	-0.05
TCGA-MM-A563	FALSE	TRUE	-0.7	6.54	1	5.94	3.23	4.1	TRUE	-0.7	1.47	0.06	0.17	-0.03
TCGA-CJ-4901	FALSE	TRUE	-0.7	7.87	1	6.71	3.63	5.37	TRUE	-0.7	1.29	0.07	0.15	-0.04
TCGA-CJ-4889	FALSE	TRUE	-0.7	5.44	1	5.63	2.86	4.21	TRUE	-0.7	1.56	0.06	0.19	-0.03
TCGA-B0-4815	FALSE	TRUE	-0.71	7.25	1	6.64	3.72	6	TRUE	-0.71	1.22	0.07	0.14	-0.04
TCGA-B0-4822	FALSE	TRUE	-0.71	4.02	0.98	4.78	0.97	3.82	TRUE	-0.71	1.58	0.08	0.17	-0.02
TCGA-B0-5709	FALSE	TRUE	-0.71	6.59	1	6.26	3.11	5.03	TRUE	-0.71	1.47	0.06	0.18	-0.03
TCGA-BP-4989	FALSE	TRUE	-0.72	6.57	1	6.46	3.39	6.45	TRUE	-0.72	1.15	0.05	0.14	-0.04
TCGA-BP-4761	FALSE	TRUE	-0.72	4.53	1	5.06	2.1	4.01	TRUE	-0.72	1.59	0.09	0.16	-0.03
TCGA-B0-5092	FALSE	TRUE	-0.72	7.17	1	6.88	3.1	6.76	TRUE	-0.72	1.32	0.08	0.14	-0.03
TCGA-CJ-4873	FALSE	TRUE	-0.73	5.36	1	5.61	2.39	4.04	TRUE	-0.73	1.32	0.06	0.15	-0.03
TCGA-BP-4330	FALSE	TRUE	-0.74	6.97	1	6.42	3.27	5.61	TRUE	-0.74	1.18	0.05	0.14	-0.03
TCGA-BP-4758	FALSE	TRUE	-0.74	6.05	1	5.97	2.39	5.71	TRUE	-0.74	1.35	0.07	0.14	-0.03
TCGA-CJ-4888	FALSE	TRUE	-0.74	7.4	1	6.8	4.81	5.88	TRUE	-0.74	1.24	0.06	0.16	-0.05
TCGA-B0-4694	FALSE	TRUE	-0.75	7.17	1	6.48	2.7	5.45	TRUE	-0.75	1.38	0.05	0.17	-0.03
TCGA-AK-3454	FALSE	TRUE	-0.75	4.27	0.98	4.66	0.58	3.5	TRUE	-0.75	1.66	0.08	0.17	-0.02
TCGA-B0-5108	FALSE	TRUE	-0.75	6.33	1	5.84	3.9	3.03	TRUE	-0.75	1.42	0.06	0.19	-0.04
TCGA-CJ-4916	FALSE	TRUE	-0.76	7.11	1	6.71	3.2	6.39	TRUE	-0.76	1.06	0.05	0.12	-0.04
TCGA-CJ-4900	FALSE	TRUE	-0.76	6.44	1	6.01	2.06	5.36	TRUE	-0.76	1.28	0.07	0.15	-0.04
TCGA-AK-3453	FALSE	TRUE	-0.76	6.58	1	6.01	3.1	5.49	TRUE	-0.76	1.12	0.06	0.12	-0.03
TCGA-BP-5182	FALSE	TRUE	-0.76	5.47	1	5.67	2.96	4	TRUE	-0.76	1.44	0.05	0.18	-0.03
TCGA-B0-4714	FALSE	TRUE	-0.77	7.28	1	6.28	3.65	5.59	TRUE	-0.77	1.13	0.05	0.13	-0.03
TCGA-B0-5088	FALSE	TRUE	-0.77	4.84	1	5	2.24	3.06	TRUE	-0.77	1.34	0.05	0.16	-0.03
TCGA-CJ-4887	FALSE	TRUE	-0.77	6.6	1	6.25	2.4	5.6	TRUE	-0.77	1.16	0.05	0.13	-0.03
TCGA-B0-5692	FALSE	TRUE	-0.77	6.8	1	6.57	2.81	6.65	TRUE	-0.77	1.16	0.06	0.12	-0.03
TCGA-A3-A6NJ	FALSE	TRUE	-0.77	6.45	1	6.21	4.03	5.59	TRUE	-0.77	1.14	0.05	0.13	-0.03
TCGA-B0-4847	FALSE	TRUE	-0.77	6.55	1	6	3.01	5.39	TRUE	-0.77	0.95	0.05	0.1	-0.04
TCGA-CJ-4637	FALSE	TRUE	-0.78	8.21	1	7.35	4.03	6.83	TRUE	-0.78	1.17	0.06	0.14	-0.04
TCGA-BP-4962	FALSE	TRUE	-0.78	5.98	1	5.78	2.28	4.82	TRUE	-0.78	1.52	0.06	0.18	-0.02
TCGA-B0-5080	FALSE	TRUE	-0.78	4.95	0.99	5.24	1.35	4.33	TRUE	-0.78	1.83	0.09	0.2	-0.02
TCGA-CW-6087.1	FALSE	TRUE	-0.78	8.97	1	7.85	4.7	6.91	TRUE	-0.78	1.21	0.07	0.14	-0.05
TCGA-CJ-6031	FALSE	TRUE	-0.79	5.75	1	5.68	1.7	4.66	TRUE	-0.79	1.6	0.06	0.18	-0.02
TCGA-BP-4790	FALSE	TRUE	-0.79	6.34	1	5.95	2.73	5.07	TRUE	-0.79	1.41	0.05	0.18	-0.03
TCGA-CJ-5676	FALSE	TRUE	-0.79	4.75	0.99	5.19	1.23	3.86	TRUE	-0.79	1.56	0.07	0.17	-0.03
TCGA-CZ-5452.1	FALSE	TRUE	-0.79	7.13	1	6.56	2.54	6.21	TRUE	-0.79	1.03	0.05	0.11	-0.03
TCGA-BP-5201	FALSE	TRUE	-0.79	6.55	1	5.94	2.64	5.45	TRUE	-0.79	1.24	0.07	0.13	-0.03
TCGA-B8-4148	FALSE	TRUE	-0.79	7.28	1	6.26	3.77	5.88	TRUE	-0.79	1.05	0.05	0.12	-0.04
TCGA-BP-4795	FALSE	TRUE	-0.8	3.92	1	4.4	1.59	2.77	TRUE	-0.8	1.84	0.08	0.2	-0.01
TCGA-BP-4960	FALSE	TRUE	-0.8	4.1	0.98	4.37	0.56	2.95	TRUE	-0.8	1.52	0.07	0.18	-0.03
TCGA-CJ-4902	FALSE	TRUE	-0.8	5.6	0.99	5.4	2.08	3.47	TRUE	-0.8	1.47	0.06	0.17	-0.03
TCGA-CJ-4641	FALSE	TRUE	-0.8	7.03	1	6.54	3.58	5.59	TRUE	-0.8	1.26	0.05	0.15	-0.03
TCGA-BP-4345	FALSE	TRUE	-0.81	5.27	0.99	5.39	3.7	2.67	TRUE	-0.81	1.75	0.07	0.21	-0.03
TCGA-BP-4337	FALSE	TRUE	-0.81	3.97	1	4.4	2.94	2.15	TRUE	-0.81	1.76	0.08	0.2	-0.02
TCGA-MM-A84U	FALSE	TRUE	-0.81	4.39	1	4.58	1.09	2.29	TRUE	-0.81	1.66	0.08	0.18	-0.02
TCGA-A3-3347	FALSE	TRUE	-0.81	5.65	1	5.34	2.7	3.47	TRUE	-0.81	1.58	0.07	0.19	-0.03
TCGA-BP-5000	FALSE	TRUE	-0.81	5.7	0.99	5.39	1.3	4.17	TRUE	-0.81	1.53	0.07	0.17	-0.03
TCGA-B2-5641.1	FALSE	TRUE	-0.81	6.3	1	6.15	2.48	5.54	TRUE	-0.81	1.22	0.05	0.14	-0.03
TCGA-B0-4810	FALSE	TRUE	-0.81	6.6	1	6.15	3.12	5	TRUE	-0.81	1.54	0.08	0.17	-0.03
TCGA-BP-4983	FALSE	TRUE	-0.81	6.38	1	6.74	8.21	6	TRUE	-0.81	1.37	0.08	0.15	-0.04
TCGA-B8-5163	FALSE	TRUE	-0.81	6.84	0.99	6.28	3.21	4.67	TRUE	-0.81	1.55	0.07	0.18	-0.04
TCGA-A3-A6NL	FALSE	TRUE	-0.82	5.29	1	5.03	1.82	2.66	TRUE	-0.82	1.39	0.07	0.15	-0.02
TCGA-A3-3351	FALSE	TRUE	-0.82	6.52	1	6.08	3.34	5.5	TRUE	-0.82	1.1	0.04	0.14	-0.04
TCGA-CJ-4894	FALSE	TRUE	-0.82	6.97	1	6.36	3.22	5.92	TRUE	-0.82	1.24	0.06	0.13	-0.03
TCGA-BP-5200	FALSE	TRUE	-0.82	5.53	1	5.51	3.55	4.44	TRUE	-0.82	1.4	0.06	0.17	-0.03
TCGA-A3-3376	FALSE	TRUE	-0.82	3.81	0.99	4.47	2.09	2.12	TRUE	-0.82	1.42	0.06	0.16	-0.02
TCGA-BP-5178	FALSE	TRUE	-0.82	4.09	1	4.64	0.92	2.37	TRUE	-0.82	1.44	0.07	0.16	-0.03
TCGA-B2-5635.2	FALSE	TRUE	-0.82	5.87	1	5.64	2.63	4.85	TRUE	-0.82	1.21	0.05	0.14	-0.03
TCGA-BP-5010	FALSE	TRUE	-0.82	4.12	0.99	4.46	0.85	3.18	TRUE	-0.82	1.88	0.09	0.21	-0.02
TCGA-CZ-5466	FALSE	TRUE	-0.82	5.67	1	5.66	2.35	4.37	TRUE	-0.82	1.38	0.06	0.15	-0.02
TCGA-DV-5574	FALSE	TRUE	-0.82	5.48	1	5.51	2.75	4.53	TRUE	-0.82	1.48	0.06	0.18	-0.03
TCGA-B8-A54G	FALSE	TRUE	-0.82	7.25	1	6.67	2.56	6.68	TRUE	-0.82	0.83	0.04	0.09	-0.04
TCGA-B8-5552.1	FALSE	TRUE	-0.82	5.08	1	5.13	3.32	3.88	TRUE	-0.82	1.47	0.06	0.17	-0.02
TCGA-BP-4169	FALSE	TRUE	-0.83	6.07	1	5.38	3.2	3.56	TRUE	-0.83	1.48	0.07	0.18	-0.04
TCGA-B0-5400	FALSE	TRUE	-0.83	4.46	1	5.12	3.07	3.62	TRUE	-0.83	1.6	0.07	0.2	-0.04
TCGA-CJ-4868	FALSE	TRUE	-0.83	5.91	1	5.9	3.03	4.75	TRUE	-0.83	1.68	0.08	0.19	-0.04
TCGA-DV-5573	FALSE	TRUE	-0.83	6.39	1	6.45	2.94	6.73	TRUE	-0.83	1.35	0.07	0.14	-0.03
TCGA-A3-3326	FALSE	TRUE	-0.83	6.19	1	5.62	3.75	2.88	TRUE	-0.83	1.05	0.04	0.12	-0.03
TCGA-B0-5690.1	FALSE	TRUE	-0.83	5.07	0.99	4.57	1.29	1.77	TRUE	-0.83	1.51	0.07	0.16	-0.02
TCGA-B0-5697	FALSE	TRUE	-0.83	5.95	1	5.85	2.66	5.17	TRUE	-0.83	1.33	0.06	0.15	-0.03
TCGA-BP-4998	FALSE	TRUE	-0.83	5.99	1	5.43	3.32	3.8	TRUE	-0.83	1.4	0.06	0.17	-0.03
TCGA-A3-3383	FALSE	TRUE	-0.83	6.18	1	5.62	1.87	3.27	TRUE	-0.83	1.35	0.07	0.13	-0.02
TCGA-B2-4101	FALSE	TRUE	-0.84	6.16	1	5.73	3.42	4	TRUE	-0.84	1.27	0.05	0.15	-0.03
TCGA-CZ-5464	FALSE	TRUE	-0.84	6.62	1	5.92	2.49	4.33	TRUE	-0.84	1.4	0.07	0.15	-0.03
TCGA-B8-A54J	FALSE	TRUE	-0.84	5.56	1	5.38	3.33	4.24	TRUE	-0.84	1.37	0.07	0.15	-0.02
TCGA-BP-5196	FALSE	TRUE	-0.84	6.06	1	5.76	1.9	5.24	TRUE	-0.84	1.69	0.09	0.19	-0.03
TCGA-BP-4801	FALSE	TRUE	-0.84	5.25	1	5.2	3.21	3.18	TRUE	-0.84	1.45	0.05	0.18	-0.03
TCGA-BP-4776	FALSE	TRUE	-0.84	4.61	1	4.71	2.09	2.81	TRUE	-0.84	1.49	0.08	0.16	-0.03
TCGA-B0-4827	FALSE	TRUE	-0.84	5.92	1	5.52	1.89	4.15	TRUE	-0.84	1.54	0.07	0.18	-0.03
TCGA-CZ-4862	FALSE	TRUE	-0.85	7.94	1	6.82	4.32	5.93	TRUE	-0.85	1.23	0.06	0.14	-0.03
TCGA-A3-A6NN	FALSE	TRUE	-0.85	5.2	1	4.97	2.54	2.76	TRUE	-0.85	1.48	0.07	0.15	-0.02
TCGA-B0-4703	FALSE	TRUE	-0.85	5.99	0.99	5.52	2.68	4.32	TRUE	-0.85	1.81	0.09	0.21	-0.03
TCGA-B0-5106	FALSE	TRUE	-0.85	5.34	1	5.14	2.02	4.35	TRUE	-0.85	1.29	0.05	0.16	-0.03
TCGA-CJ-4918	FALSE	TRUE	-0.85	5.21	0.99	4.93	1.69	3.52	TRUE	-0.85	1.68	0.07	0.19	-0.02
TCGA-A3-3370	FALSE	TRUE	-0.85	6.41	1	6.07	3.75	5.2	TRUE	-0.85	1.23	0.05	0.14	-0.03
TCGA-B8-4143	FALSE	TRUE	-0.86	7.24	1	6.43	3.06	5.78	TRUE	-0.86	1.29	0.08	0.14	-0.05
TCGA-CW-5587	FALSE	TRUE	-0.86	7.13	1	6.42	3.37	5.59	TRUE	-0.86	1.16	0.05	0.14	-0.03
TCGA-B0-5085	FALSE	TRUE	-0.86	4.19	1	3.99	2.02	2.1	TRUE	-0.86	1.27	0.07	0.13	-0.03
TCGA-BP-4963	FALSE	TRUE	-0.86	5.46	1	5.04	1.72	3.17	TRUE	-0.86	1.22	0.05	0.14	-0.03
TCGA-CJ-4892	FALSE	TRUE	-0.86	5.89	1	5.85	2.61	5.85	TRUE	-0.86	1.35	0.07	0.15	-0.03
TCGA-A3-A8OU	FALSE	TRUE	-0.86	4.62	1	4.7	2.87	2.59	TRUE	-0.86	1.49	0.07	0.16	-0.02
TCGA-CJ-5675	FALSE	TRUE	-0.86	7.05	1	6.69	3.22	6.82	TRUE	-0.86	1.09	0.05	0.12	-0.03
TCGA-B8-5164	FALSE	TRUE	-0.87	7.48	1	6.92	4.21	6.6	TRUE	-0.87	0.96	0.04	0.12	-0.04
TCGA-BP-4777	FALSE	TRUE	-0.87	6.52	1	6.28	3.29	5.83	TRUE	-0.87	1.17	0.05	0.13	-0.03
TCGA-CZ-4856	FALSE	TRUE	-0.87	5.27	1	5.28	2.49	3.93	TRUE	-0.87	1.44	0.07	0.15	-0.02
TCGA-B8-5545	FALSE	TRUE	-0.87	5.1	1	5.12	2.62	2.51	TRUE	-0.87	1.61	0.07	0.18	-0.02
TCGA-CZ-4864.1	FALSE	TRUE	-0.87	7.43	1	6.47	4.03	5.47	TRUE	-0.87	1.02	0.04	0.12	-0.04
TCGA-CW-6097	FALSE	TRUE	-0.87	6.18	0.99	5.96	2.87	4.49	TRUE	-0.87	1.53	0.07	0.17	-0.03
TCGA-BP-5008	FALSE	TRUE	-0.87	5.57	1	5.41	3.48	4.21	TRUE	-0.87	1.41	0.06	0.17	-0.04
TCGA-B0-5399	FALSE	TRUE	-0.87	5.76	1	5.26	2.85	3.09	TRUE	-0.87	1.43	0.06	0.15	-0.02
TCGA-BP-4981	FALSE	TRUE	-0.87	4.77	1	4.71	1	2.78	TRUE	-0.87	1.33	0.07	0.15	-0.03
TCGA-CJ-4635	FALSE	TRUE	-0.87	5.96	1	5.72	2.22	5.26	TRUE	-0.87	1.31	0.06	0.15	-0.03
TCGA-BP-5175	FALSE	TRUE	-0.88	3.65	0.95	4.49	1.82	2.85	TRUE	-0.88	1.65	0.09	0.17	-0.03
TCGA-B2-3924.2	FALSE	TRUE	-0.88	8.07	1	7.06	4.19	6.12	TRUE	-0.88	1.04	0.05	0.12	-0.03
TCGA-B0-5706	FALSE	TRUE	-0.88	7.18	1	6.23	3.43	5.57	TRUE	-0.88	1.37	0.07	0.16	-0.04
TCGA-BP-4782	FALSE	TRUE	-0.88	5.88	1	5.53	2.17	3.91	TRUE	-0.88	1.44	0.06	0.16	-0.03
TCGA-CJ-4642	FALSE	TRUE	-0.88	3.91	1	3.71	2.42	2.81	TRUE	-0.88	1.59	0.08	0.16	-0.01
TCGA-B0-4838	FALSE	TRUE	-0.88	6.79	1	6.34	4.11	6.78	TRUE	-0.88	1.2	0.06	0.13	-0.04
TCGA-B0-4821	FALSE	TRUE	-0.88	4.31	0.99	4.7	1.53	3.56	TRUE	-0.88	1.71	0.11	0.17	-0.03
TCGA-CJ-4636	FALSE	TRUE	-0.88	6.09	1	5.77	2.73	5	TRUE	-0.88	1.33	0.06	0.16	-0.03
TCGA-G6-A8L6	FALSE	TRUE	-0.88	4.58	1	4.78	2.07	2.78	TRUE	-0.88	1.4	0.07	0.14	-0.02
TCGA-CJ-4908	FALSE	TRUE	-0.88	4.89	1	4.95	2.7	3.44	TRUE	-0.88	1.51	0.07	0.17	-0.02
TCGA-A3-3323	FALSE	TRUE	-0.88	5.61	1	5.16	2.04	2.91	TRUE	-0.88	1.35	0.06	0.16	-0.02
TCGA-BP-5001	FALSE	TRUE	-0.88	4.84	1	4.77	1.61	3.98	TRUE	-0.88	1.28	0.06	0.13	-0.02
TCGA-BP-5183	FALSE	TRUE	-0.88	5.94	1	5.6	2.13	4.62	TRUE	-0.88	1.14	0.06	0.12	-0.03
TCGA-GK-A6C7	FALSE	TRUE	-0.88	4.75	1	4.54	1.76	2.64	TRUE	-0.88	1.47	0.07	0.15	-0.02
TCGA-BP-4331	FALSE	TRUE	-0.88	5.28	1	5.03	2.56	2.95	TRUE	-0.88	1.29	0.06	0.14	-0.02
TCGA-BP-5009	FALSE	TRUE	-0.88	5.03	0.99	4.99	1.41	4.38	TRUE	-0.88	1.42	0.07	0.16	-0.03
TCGA-BP-4974	FALSE	TRUE	-0.88	3.98	1	4.29	2.23	2.27	TRUE	-0.88	1.52	0.08	0.16	-0.02
TCGA-BP-4986	FALSE	TRUE	-0.88	4.92	1	4.71	2.32	2.03	TRUE	-0.88	1.58	0.07	0.19	-0.03
TCGA-CJ-5689	FALSE	TRUE	-0.89	4.74	1	5.23	2.45	3.88	TRUE	-0.89	1.64	0.07	0.19	-0.03
TCGA-B0-5700	FALSE	TRUE	-0.89	4.5	1	4.42	1.83	1.96	TRUE	-0.89	1.43	0.07	0.15	-0.03
TCGA-B0-4839	FALSE	TRUE	-0.89	4.92	1	4.56	0.9	2.14	TRUE	-0.89	1.55	0.08	0.16	-0.02
TCGA-A3-3378	FALSE	TRUE	-0.89	6.15	1	5.81	3.97	4.28	TRUE	-0.89	1.04	0.04	0.14	-0.04
TCGA-BP-4970	FALSE	TRUE	-0.89	6.25	1	5.79	4	4.29	TRUE	-0.89	1.46	0.06	0.17	-0.03
TCGA-BP-4165	FALSE	TRUE	-0.89	5.4	1	5.2	2.25	3.65	TRUE	-0.89	1.46	0.08	0.15	-0.02
TCGA-AK-3425	FALSE	TRUE	-0.89	6.38	1	5.83	1.88	5.05	TRUE	-0.89	1.54	0.07	0.18	-0.03
TCGA-CJ-6028	FALSE	TRUE	-0.89	7.31	1	6.43	4.21	5.6	TRUE	-0.89	1.24	0.05	0.15	-0.04
TCGA-A3-A8OX	FALSE	TRUE	-0.89	5.46	1	5.35	3.47	3.31	TRUE	-0.89	1.61	0.07	0.18	-0.02
TCGA-CZ-5460	FALSE	TRUE	-0.89	5.56	1	5.61	4.31	4.68	TRUE	-0.89	1.26	0.06	0.13	-0.03
TCGA-A3-3349	FALSE	TRUE	-0.89	3.63	1	4.15	1.34	3.01	TRUE	-0.89	1.61	0.07	0.17	-0.02
TCGA-B0-5095	FALSE	TRUE	-0.89	5.22	1	5	1.32	3.7	TRUE	-0.89	1.84	0.09	0.21	-0.03
TCGA-B0-4710	FALSE	TRUE	-0.89	4.78	1	4.74	2.27	3.45	TRUE	-0.89	1.46	0.08	0.15	-0.03
TCGA-B0-5691.1	FALSE	TRUE	-0.89	5.38	1	4.93	2.79	2.86	TRUE	-0.89	1.59	0.06	0.18	-0.02
TCGA-CJ-5684	FALSE	TRUE	-0.9	5.81	1	5.54	2.11	4.5	TRUE	-0.9	1.4	0.07	0.14	-0.02
TCGA-CJ-4899	FALSE	TRUE	-0.9	4.33	1	4.68	3.16	2.82	TRUE	-0.9	1.48	0.06	0.17	-0.02
TCGA-BP-4162	FALSE	TRUE	-0.9	6.59	1	6.06	3.87	5.21	TRUE	-0.9	1.13	0.05	0.14	-0.04
TCGA-B0-4833	FALSE	TRUE	-0.9	5.64	1	5.59	2.9	5.09	TRUE	-0.9	1.28	0.06	0.14	-0.03
TCGA-BP-5185	FALSE	TRUE	-0.9	3.42	0.99	3.92	1.52	3.14	TRUE	-0.9	1.65	0.09	0.15	-0.01
TCGA-BP-5198	FALSE	TRUE	-0.9	4.46	0.99	4.79	1.14	3.15	TRUE	-0.9	1.7	0.08	0.2	-0.03
TCGA-B0-4836	FALSE	TRUE	-0.9	5.82	1	5.46	1.9	4.55	TRUE	-0.9	1.73	0.09	0.19	-0.03
TCGA-CJ-4886	FALSE	TRUE	-0.9	6.24	1	5.75	2.94	4.17	TRUE	-0.9	1.5	0.07	0.17	-0.02
TCGA-B0-5121	FALSE	TRUE	-0.9	4.25	0.99	4.48	2.09	2.91	TRUE	-0.9	1.4	0.07	0.15	-0.02
TCGA-DV-5568	FALSE	TRUE	-0.9	5.04	1	5.25	3.18	4.69	TRUE	-0.9	1.68	0.08	0.18	-0.03
TCGA-BP-4774	FALSE	TRUE	-0.9	4.53	1	4.62	2.27	2.94	TRUE	-0.9	1.4	0.07	0.15	-0.03
TCGA-BP-4993	FALSE	TRUE	-0.9	5.04	1	5.17	2.14	4.05	TRUE	-0.9	1.54	0.07	0.17	-0.03
TCGA-BP-4170	FALSE	TRUE	-0.9	6.51	1	5.6	2.87	3.97	TRUE	-0.9	1.36	0.06	0.15	-0.03
TCGA-A3-A8OW	FALSE	TRUE	-0.9	4.82	1	5.09	3.05	3.8	TRUE	-0.9	1.3	0.06	0.13	-0.02
TCGA-B0-4816	FALSE	TRUE	-0.91	4.81	1	4.8	1.59	2.74	TRUE	-0.91	1.29	0.05	0.15	-0.03
TCGA-CJ-6030.1	FALSE	TRUE	-0.91	6.07	1	5.81	2.28	4.45	TRUE	-0.91	1.28	0.05	0.14	-0.03
TCGA-A3-3359	FALSE	TRUE	-0.91	6.49	1	5.83	3.24	4.71	TRUE	-0.91	1.16	0.05	0.13	-0.03
TCGA-B2-A4SR	FALSE	TRUE	-0.91	5.79	1	5.05	3.59	3.21	TRUE	-0.91	1.33	0.06	0.14	-0.02
TCGA-B2-5633.1	FALSE	TRUE	-0.91	5.14	0.99	5.03	2.08	3.16	TRUE	-0.91	1.42	0.06	0.16	-0.02
TCGA-CJ-4891	FALSE	TRUE	-0.91	4.48	1	4.51	2.12	2.34	TRUE	-0.91	1.46	0.06	0.19	-0.05
TCGA-BP-4787	FALSE	TRUE	-0.91	4.77	1	4.88	2.11	3.05	TRUE	-0.91	1.58	0.07	0.19	-0.03
TCGA-BP-4987	FALSE	TRUE	-0.91	5.11	1	5.03	2.68	3.87	TRUE	-0.91	1.34	0.06	0.14	-0.02
TCGA-BP-4342	FALSE	TRUE	-0.91	4.76	1	4.62	1.52	1.97	TRUE	-0.91	1.64	0.08	0.18	-0.02
TCGA-CJ-4881	FALSE	TRUE	-0.91	4.82	0.99	4.87	1.41	3.57	TRUE	-0.91	1.55	0.08	0.18	-0.03
TCGA-3Z-A93Z	FALSE	TRUE	-0.91	5.21	1	4.94	3.16	2.54	TRUE	-0.91	1.6	0.08	0.16	-0.02
TCGA-BP-4327	FALSE	TRUE	-0.91	4.28	1	4.4	3.15	2.65	TRUE	-0.91	1.47	0.08	0.16	-0.02
TCGA-BP-4968	FALSE	TRUE	-0.91	6.29	1	5.77	3.07	5.02	TRUE	-0.91	1.42	0.07	0.15	-0.03
TCGA-B0-4718	FALSE	TRUE	-0.91	5.32	1	5.22	3.84	3.81	TRUE	-0.91	1.45	0.08	0.16	-0.03
TCGA-BP-4972	FALSE	TRUE	-0.91	5.49	1	5.1	3.45	2.86	TRUE	-0.91	1.41	0.05	0.18	-0.03
TCGA-CZ-5456.1	FALSE	TRUE	-0.91	3.97	1	4.72	1.46	3.06	TRUE	-0.91	1.51	0.07	0.17	-0.03
TCGA-CW-5591.1	FALSE	TRUE	-0.91	4.54	1	4.48	1.04	2.38	TRUE	-0.91	1.41	0.06	0.15	-0.02
TCGA-CJ-4893	FALSE	TRUE	-0.92	6.19	1	5.96	3.42	5.24	TRUE	-0.92	1.32	0.06	0.14	-0.03
TCGA-AK-3445	FALSE	TRUE	-0.92	5.22	1	5.11	1.62	3.47	TRUE	-0.92	1.53	0.08	0.16	-0.02
TCGA-B0-4824	FALSE	TRUE	-0.92	6.76	1	6.2	3.67	5.45	TRUE	-0.92	1.13	0.05	0.13	-0.03
TCGA-B8-5553	FALSE	TRUE	-0.92	6.48	1	5.65	2.58	4.41	TRUE	-0.92	1.28	0.06	0.14	-0.03
TCGA-CW-5588	FALSE	TRUE	-0.92	4.19	1	4.32	1.24	2.48	TRUE	-0.92	1.66	0.07	0.18	-0.02
TCGA-B0-4818	FALSE	TRUE	-0.92	6.21	1	5.53	3.29	3.75	TRUE	-0.92	1.21	0.06	0.13	-0.03
TCGA-BP-4982	FALSE	TRUE	-0.92	5.25	1	4.89	2.35	3.12	TRUE	-0.92	1.42	0.06	0.16	-0.02
TCGA-B0-4844	FALSE	TRUE	-0.92	5.26	1	4.76	1.66	3.4	TRUE	-0.92	1.52	0.08	0.16	-0.03
TCGA-B0-4707	FALSE	TRUE	-0.92	3.72	0.99	4.11	-0.3	4.06	TRUE	-0.92	1.86	0.11	0.18	-0.02
TCGA-B8-A54D	FALSE	TRUE	-0.92	6.68	1	6.16	2.72	6.03	TRUE	-0.92	1.02	0.04	0.11	-0.03
TCGA-B0-4691	FALSE	TRUE	-0.92	5.42	1	5.36	1.69	4.77	TRUE	-0.92	1.63	0.08	0.18	-0.03
TCGA-BP-4161	FALSE	TRUE	-0.92	6.95	1	6.03	3.63	4.81	TRUE	-0.92	1.12	0.05	0.13	-0.03
TCGA-BP-5195	FALSE	TRUE	-0.92	4.77	1	4.65	1.57	2.43	TRUE	-0.92	1.58	0.07	0.18	-0.03
TCGA-CW-5589	FALSE	TRUE	-0.92	4.66	1	4.5	2.24	1.68	TRUE	-0.92	1.49	0.06	0.16	-0.02
TCGA-B0-5113	FALSE	TRUE	-0.93	6.02	1	5.41	3.57	3.6	TRUE	-0.93	1.34	0.06	0.15	-0.03
TCGA-CJ-5678	FALSE	TRUE	-0.93	7.24	1	6.44	2.85	5.52	TRUE	-0.93	1.15	0.06	0.12	-0.03
TCGA-B0-4706	FALSE	TRUE	-0.93	5.05	1	4.58	2.27	3.91	TRUE	-0.93	1.67	0.09	0.17	-0.02
TCGA-CJ-4907	FALSE	TRUE	-0.93	4.87	0.99	4.46	2.16	1.83	TRUE	-0.93	1.67	0.07	0.19	-0.02
TCGA-CJ-4872	FALSE	TRUE	-0.93	6.13	1	5.46	2.47	3.44	TRUE	-0.93	1.66	0.08	0.18	-0.02
TCGA-B8-A54H	FALSE	TRUE	-0.93	5.05	1	4.99	2.09	4.82	TRUE	-0.93	1.37	0.07	0.14	-0.02
TCGA-A3-3372	FALSE	TRUE	-0.93	5.96	1	5.13	2.9	3.2	TRUE	-0.93	1.35	0.06	0.15	-0.03
TCGA-CJ-4643	FALSE	TRUE	-0.93	5.7	1	5.07	3.63	2.83	TRUE	-0.93	1.35	0.06	0.16	-0.03
TCGA-CJ-4895	FALSE	TRUE	-0.93	5.48	1	5.15	1.36	3.58	TRUE	-0.93	1.55	0.07	0.18	-0.03
TCGA-DV-5575	FALSE	TRUE	-0.93	6.03	1	5.49	3.43	4.01	TRUE	-0.93	1.51	0.08	0.16	-0.03
TCGA-CZ-5458.1	FALSE	TRUE	-0.93	5.28	1	4.95	2.35	3.38	TRUE	-0.93	1.39	0.06	0.14	-0.02
TCGA-B2-4102	FALSE	TRUE	-0.93	5.77	1	5.03	3.23	2.15	TRUE	-0.93	1.11	0.04	0.13	-0.03
TCGA-BP-4351	FALSE	TRUE	-0.93	4.37	1	4.35	1.86	2.6	TRUE	-0.93	1.56	0.08	0.17	-0.02
TCGA-A3-A8CQ	FALSE	TRUE	-0.93	4.56	1	4.24	2.23	1.54	TRUE	-0.93	1.49	0.07	0.15	-0.02
TCGA-B0-4823	FALSE	TRUE	-0.93	5.18	1	5.2	2.2	4.68	TRUE	-0.93	1.59	0.07	0.18	-0.02
TCGA-B0-5698	FALSE	TRUE	-0.93	6.18	1	5.36	2.66	3.32	TRUE	-0.93	1.08	0.05	0.13	-0.04
TCGA-B0-5120	FALSE	TRUE	-0.93	4.23	1	4.47	2.49	1.62	TRUE	-0.93	1.64	0.07	0.18	-0.02
TCGA-B0-5077	FALSE	TRUE	-0.93	5.28	1	4.77	1.89	3.22	TRUE	-0.93	1.4	0.07	0.15	-0.02
TCGA-BP-4354	FALSE	TRUE	-0.93	6.2	1	5.84	3.66	3.05	TRUE	-0.93	1.38	0.06	0.18	-0.05
TCGA-B0-5109	FALSE	TRUE	-0.94	6.18	1	5.73	2.78	4.91	TRUE	-0.94	1.69	0.12	0.16	-0.04
TCGA-CZ-4858	FALSE	TRUE	-0.94	6.24	1	6.06	1.93	5.48	TRUE	-0.94	1.67	0.11	0.17	-0.04
TCGA-CJ-6027	FALSE	TRUE	-0.94	7.5	1	6.59	3.57	5.32	TRUE	-0.94	1.33	0.08	0.14	-0.04
TCGA-CZ-4865.1	FALSE	TRUE	-0.94	6.32	1	5.56	2.62	4.1	TRUE	-0.94	1.53	0.07	0.17	-0.03
TCGA-CZ-4863	FALSE	TRUE	-0.94	7.11	1	6.37	3.55	6.24	TRUE	-0.94	1.19	0.06	0.13	-0.03
TCGA-BP-4335	FALSE	TRUE	-0.94	6.7	1	5.6	3.32	4.43	TRUE	-0.94	1.32	0.06	0.15	-0.04
TCGA-B8-4622.1	FALSE	TRUE	-0.94	5.7	1	4.95	2	2.42	TRUE	-0.94	1.35	0.06	0.15	-0.02
TCGA-A3-3325	FALSE	TRUE	-0.94	4.1	1	4.47	2.12	1.53	TRUE	-0.94	1.47	0.07	0.16	-0.02
TCGA-CJ-4640	FALSE	TRUE	-0.94	7.2	1	6.36	3.08	5.29	TRUE	-0.94	1.38	0.06	0.15	-0.03
TCGA-B8-5550	FALSE	TRUE	-0.94	4.94	1	5	2.71	3.03	TRUE	-0.94	1.73	0.07	0.19	-0.02
TCGA-BP-4349	FALSE	TRUE	-0.94	4.71	1	4.24	2.02	2.12	TRUE	-0.94	1.49	0.07	0.16	-0.02
TCGA-A3-3387.1	FALSE	TRUE	-0.94	4.83	1	4.86	2.05	2.15	TRUE	-0.94	1.5	0.07	0.17	-0.03
TCGA-A3-3343	FALSE	TRUE	-0.94	6.03	1	5.21	2.73	2.28	TRUE	-0.94	1.1	0.05	0.12	-0.03
TCGA-AK-3429	FALSE	TRUE	-0.94	7.52	1	6.61	3.3	5.94	TRUE	-0.94	1.28	0.07	0.12	-0.03
TCGA-CZ-5984.1	FALSE	TRUE	-0.94	5.24	1	4.95	1.87	2.66	TRUE	-0.94	1.38	0.07	0.14	-0.02
TCGA-BP-4762	FALSE	TRUE	-0.94	4.45	1	4.84	1.88	3.5	TRUE	-0.94	1.7	0.07	0.19	-0.02
TCGA-CJ-4884	FALSE	TRUE	-0.94	5.78	1	5.53	2.95	4.36	TRUE	-0.94	1.26	0.06	0.13	-0.03
TCGA-BP-5007	FALSE	TRUE	-0.94	5.54	1	5.11	2.64	3.7	TRUE	-0.94	1.35	0.06	0.15	-0.02
TCGA-CJ-4904	FALSE	TRUE	-0.94	6.59	1	5.29	3.15	3.26	TRUE	-0.94	1.44	0.07	0.16	-0.03
TCGA-CW-5590	FALSE	TRUE	-0.94	5.96	1	5.24	2.67	3.14	TRUE	-0.94	1.54	0.07	0.16	-0.02
TCGA-CJ-4903	FALSE	TRUE	-0.94	5.65	1	5.41	2.91	4.09	TRUE	-0.94	1.31	0.06	0.15	-0.03
TCGA-B0-5083	FALSE	TRUE	-0.94	4.39	1	4.59	2.63	2.91	TRUE	-0.94	1.5	0.04	0.18	-0.01
TCGA-G6-A5PC	FALSE	TRUE	-0.95	3.85	1	4.7	0.31	4.65	TRUE	-0.95	1.3	0.08	0.12	-0.02
TCGA-CJ-4905	FALSE	TRUE	-0.95	4.44	0.99	4.52	2.43	2.56	TRUE	-0.95	1.7	0.08	0.18	-0.02
TCGA-BP-4959	FALSE	TRUE	-0.95	3.97	1	4.67	1.79	2.98	TRUE	-0.95	1.32	0.05	0.15	-0.02
TCGA-AS-3778	FALSE	TRUE	-0.95	4.54	1	4.59	2.57	2.54	TRUE	-0.95	1.54	0.07	0.16	-0.02
TCGA-EU-5905	FALSE	TRUE	-0.95	4.22	0.99	4.45	1.25	3.41	TRUE	-0.95	1.74	0.08	0.18	-0.02
TCGA-BP-5180	FALSE	TRUE	-0.95	5.47	1	4.93	1.56	3.42	TRUE	-0.95	1.35	0.07	0.14	-0.03
TCGA-B0-4701	FALSE	TRUE	-0.95	6.27	1	5.55	3.4	3.76	TRUE	-0.95	1.38	0.08	0.15	-0.03
TCGA-A3-3358	FALSE	TRUE	-0.95	6.06	1	5.62	2.86	4.7	TRUE	-0.95	1.21	0.05	0.14	-0.03
TCGA-DV-5565	FALSE	TRUE	-0.95	3.95	0.97	4.2	1.72	1.99	TRUE	-0.95	1.61	0.07	0.18	-0.03
TCGA-A3-3317	FALSE	TRUE	-0.95	5.68	1	5.19	2.72	3.59	TRUE	-0.95	1.5	0.07	0.17	-0.02
TCGA-B0-4693	FALSE	TRUE	-0.95	5.83	1	5.53	3.5	4.56	TRUE	-0.95	1.14	0.06	0.13	-0.04
TCGA-BP-5177	FALSE	TRUE	-0.95	5.06	1	4.72	1.4	2.65	TRUE	-0.95	1.86	0.09	0.2	-0.02
TCGA-BP-4797	FALSE	TRUE	-0.95	5.65	1	5.29	2.2	3.94	TRUE	-0.95	1.42	0.06	0.16	-0.03
TCGA-B8-5158	FALSE	TRUE	-0.96	5.9	1	5.26	2.12	3.96	TRUE	-0.96	1.41	0.07	0.15	-0.03
TCGA-BP-5173	FALSE	TRUE	-0.96	5.96	1	5.94	2.93	4.97	TRUE	-0.96	1.44	0.08	0.14	-0.02
TCGA-A3-3331	FALSE	TRUE	-0.96	5.88	1	5.19	2.87	3.22	TRUE	-0.96	1.25	0.05	0.14	-0.03
TCGA-CJ-4920	FALSE	TRUE	-0.96	4.58	1	4.45	1.98	1.59	TRUE	-0.96	1.63	0.08	0.18	-0.03
TCGA-B0-4841	FALSE	TRUE	-0.96	3.89	0.89	3.61	0.25	2.57	TRUE	-0.96	1.75	0.09	0.18	-0.02
TCGA-A3-3380	FALSE	TRUE	-0.96	4.36	1	4.45	2.06	2.35	TRUE	-0.96	1.42	0.06	0.15	-0.02
TCGA-B8-5549	FALSE	TRUE	-0.96	5.27	1	5.31	2.66	4.6	TRUE	-0.96	1.39	0.06	0.15	-0.03
TCGA-BP-4973	FALSE	TRUE	-0.96	5.72	1	5.24	3.17	3.99	TRUE	-0.96	1.21	0.06	0.14	-0.03
TCGA-BP-5189	FALSE	TRUE	-0.96	5.2	1	4.91	2.05	2.22	TRUE	-0.96	1.41	0.06	0.17	-0.03
TCGA-B8-A7U6	FALSE	TRUE	-0.96	3.94	1	4.15	1.74	1.72	TRUE	-0.96	1.56	0.08	0.16	-0.03
TCGA-EU-5904	FALSE	TRUE	-0.96	4.97	1	4.68	3.09	2.73	TRUE	-0.96	1.43	0.06	0.16	-0.03
TCGA-AK-3434	FALSE	TRUE	-0.97	5.68	1	5.14	2.69	3.35	TRUE	-0.97	1.56	0.08	0.16	-0.02
TCGA-BP-5176	FALSE	TRUE	-0.97	4.53	1	4.43	1.87	2.11	TRUE	-0.97	1.56	0.08	0.16	-0.02
TCGA-BP-5184	FALSE	TRUE	-0.97	4.53	1	4.81	2.87	3.4	TRUE	-0.97	1.58	0.07	0.17	-0.02
TCGA-CJ-4875	FALSE	TRUE	-0.97	4.95	1	5.29	1.43	5.75	TRUE	-0.97	1.37	0.07	0.13	-0.02
TCGA-BP-4775	FALSE	TRUE	-0.97	5.34	1	4.92	3.34	2.14	TRUE	-0.97	1.31	0.07	0.14	-0.02
TCGA-B0-5710	FALSE	TRUE	-0.97	5.72	0.99	5.02	2.79	2.78	TRUE	-0.97	1.54	0.07	0.16	-0.02
TCGA-CJ-5682	FALSE	TRUE	-0.97	5.1	1	4.81	1.6	3.19	TRUE	-0.97	1.8	0.09	0.19	-0.02
TCGA-B8-5165	FALSE	TRUE	-0.97	3.84	1	4.4	2.84	2.24	TRUE	-0.97	1.5	0.06	0.17	-0.02
TCGA-B0-4712	FALSE	TRUE	-0.97	5.88	1	5.3	2.24	3.5	TRUE	-0.97	1.7	0.09	0.18	-0.04
TCGA-CJ-4644	FALSE	TRUE	-0.97	6.11	1	5.72	3.09	4.8	TRUE	-0.97	1.37	0.06	0.14	-0.02
TCGA-B0-5097	FALSE	TRUE	-0.97	5.25	0.99	5	2.44	2.74	TRUE	-0.97	1.68	0.08	0.2	-0.04
TCGA-CW-5584	FALSE	TRUE	-0.97	5.06	1	4.3	1.72	1.7	TRUE	-0.97	1.48	0.07	0.16	-0.02
TCGA-BP-4961	FALSE	TRUE	-0.98	3.23	1	3.91	2.16	1.69	TRUE	-0.98	1.54	0.07	0.17	-0.02
TCGA-CJ-4912	FALSE	TRUE	-0.98	3.2	0.99	3.84	0.6	2	TRUE	-0.98	1.46	0.08	0.15	-0.03
TCGA-B0-5075	FALSE	TRUE	-0.98	5.06	1	5.3	2.6	4.31	TRUE	-0.98	0.99	0.04	0.12	-0.04
TCGA-BP-4759	FALSE	TRUE	-0.98	4.29	1	4.19	1.22	3.14	TRUE	-0.98	1.68	0.09	0.16	-0.02
TCGA-B0-4849	FALSE	TRUE	-0.98	5.13	1	4.76	2.67	2.69	TRUE	-0.98	1.24	0.06	0.14	-0.03
TCGA-B8-4620	FALSE	TRUE	-0.98	4.58	1	4.63	2.83	2.45	TRUE	-0.98	1.57	0.06	0.18	-0.03
TCGA-DV-5569	FALSE	TRUE	-0.98	5.18	1	4.94	3.32	3.44	TRUE	-0.98	1.44	0.07	0.16	-0.04
TCGA-B0-5712	FALSE	TRUE	-0.98	3.18	1	3.9	2.5	1.43	TRUE	-0.98	1.83	0.08	0.21	-0.01
TCGA-B0-5705	FALSE	TRUE	-0.98	5.8	1	5.4	3.34	4.07	TRUE	-0.98	1.25	0.06	0.13	-0.02
TCGA-BP-5186	FALSE	TRUE	-0.98	5.01	1	4.78	2.87	3.25	TRUE	-0.98	1.53	0.07	0.16	-0.02
TCGA-B0-4690	FALSE	TRUE	-0.98	6.52	1	5.93	3.14	4.61	TRUE	-0.98	1.52	0.08	0.18	-0.04
TCGA-CZ-5455	FALSE	TRUE	-0.98	7.65	1	6.49	4.41	5.79	TRUE	-0.98	1.16	0.05	0.14	-0.03
TCGA-BP-5181	FALSE	TRUE	-0.98	5.06	1	4.64	2.54	2.48	TRUE	-0.98	1.54	0.07	0.16	-0.02
TCGA-BP-4991	FALSE	TRUE	-0.98	4.74	1	4.28	1.99	1.37	TRUE	-0.98	1.38	0.06	0.15	-0.02
TCGA-BP-5170	FALSE	TRUE	-0.99	3.68	1	4.45	1.74	2.15	TRUE	-0.99	1.72	0.07	0.18	-0.02
TCGA-B4-5377	FALSE	TRUE	-0.99	5.32	1	5.06	3.2	3.97	TRUE	-0.99	1.31	0.06	0.14	-0.03
TCGA-CZ-4857	FALSE	TRUE	-0.99	5.33	1	4.82	1.76	2.75	TRUE	-0.99	1.56	0.08	0.17	-0.03
TCGA-B0-5110	FALSE	TRUE	-0.99	5.19	1	4.81	3.02	2.56	TRUE	-0.99	1.44	0.06	0.16	-0.02
TCGA-A3-3324	FALSE	TRUE	-0.99	5.53	1	5.2	3.46	4.05	TRUE	-0.99	1.3	0.06	0.14	-0.03
TCGA-CZ-5459	FALSE	TRUE	-0.99	5.81	1	5.08	2.13	3.9	TRUE	-0.99	1.52	0.08	0.15	-0.03
TCGA-B0-5402.1	FALSE	TRUE	-0.99	3.98	1	4.23	2.98	1.92	TRUE	-0.99	1.62	0.06	0.18	-0.01
TCGA-CZ-5451	FALSE	TRUE	-0.99	5.13	1	4.94	2.63	2.94	TRUE	-0.99	1.34	0.07	0.13	-0.02
TCGA-BP-4977	FALSE	TRUE	-0.99	5.11	1	4.68	2.48	2.39	TRUE	-0.99	1.33	0.06	0.15	-0.03
TCGA-B0-5115	FALSE	TRUE	-0.99	5.49	1	4.9	3.46	2.06	TRUE	-0.99	1.4	0.06	0.16	-0.03
TCGA-B0-4811	FALSE	TRUE	-0.99	4.6	0.99	4.05	1.35	1.76	TRUE	-0.99	1.62	0.1	0.16	-0.02
TCGA-CZ-5987	FALSE	TRUE	-0.99	5.61	1	5	1.72	3.04	TRUE	-0.99	1.44	0.08	0.15	-0.03
TCGA-CZ-5461	FALSE	TRUE	-0.99	5.89	1	5.01	2.18	2.48	TRUE	-0.99	1.54	0.07	0.17	-0.02
TCGA-B0-5713	FALSE	TRUE	-0.99	5.97	1	5.02	3.1	3.15	TRUE	-0.99	1.32	0.07	0.14	-0.03
TCGA-BP-4160	FALSE	TRUE	-0.99	7.08	1	6.44	2.9	6.42	TRUE	-0.99	1.34	0.06	0.15	-0.03
TCGA-AK-3461	FALSE	TRUE	-0.99	5.63	1	4.76	3.1	2.4	TRUE	-0.99	1.48	0.07	0.17	-0.03
TCGA-CJ-4874	FALSE	TRUE	-0.99	6.56	1	5.92	2.81	5.35	TRUE	-0.99	1.32	0.06	0.14	-0.03
TCGA-B0-5107	FALSE	TRUE	-0.99	5.74	1	5.62	1.58	5.1	TRUE	-0.99	1.27	0.09	0.1	-0.03
TCGA-B8-4153	FALSE	TRUE	-1	4.21	1	4.08	1.49	2.27	TRUE	-1	1.4	0.07	0.14	-0.02
TCGA-B0-5703.1	FALSE	TRUE	-1	4.84	1	4.57	1.15	3.61	TRUE	-1	1.52	0.08	0.15	-0.02
TCGA-CJ-4639	FALSE	TRUE	-1	6.38	1	5.9	3.49	5.14	TRUE	-1	1.28	0.06	0.13	-0.02
TCGA-BP-4176	FALSE	TRUE	-1	5.06	1	5.11	2.8	3.1	TRUE	-1	1.32	0.05	0.16	-0.03
TCGA-B0-4848	FALSE	TRUE	-1	5.4	1	5.16	1.8	4.08	TRUE	-1	1.56	0.07	0.17	-0.03
TCGA-B0-4846	FALSE	TRUE	-1	7.23	1	6.01	4.39	4.41	TRUE	-1	1.23	0.06	0.15	-0.04
TCGA-CZ-4854	FALSE	TRUE	-1	4.96	1	4.66	2.01	2.83	TRUE	-1	1.57	0.08	0.16	-0.02
TCGA-B0-5711	FALSE	TRUE	-1	5.64	1	5.16	3.09	3.12	TRUE	-1	1.43	0.06	0.16	-0.02
TCGA-B4-5834	FALSE	TRUE	-1	5.53	1	4.73	2.61	1.85	TRUE	-1	1.56	0.08	0.16	-0.02
TCGA-CZ-5470	FALSE	TRUE	-1	6.48	1	5.77	3.46	4.63	TRUE	-1	1.3	0.07	0.14	-0.03
TCGA-BP-4999	FALSE	TRUE	-1	4.21	1	4.08	2.87	1.55	TRUE	-1	1.52	0.07	0.17	-0.02
TCGA-BP-4166	FALSE	TRUE	-1.01	5.6	1	4.87	1.86	2.81	TRUE	-1.01	1.69	0.08	0.18	-0.02
TCGA-CJ-5677	FALSE	TRUE	-1.01	4.52	0.99	4.45	0.93	1.75	TRUE	-1.01	1.76	0.08	0.2	-0.03
TCGA-BP-4347	FALSE	TRUE	-1.01	5.4	1	4.86	3.3	2.69	TRUE	-1.01	1.4	0.07	0.15	-0.02
TCGA-B8-A54F	FALSE	TRUE	-1.01	3.87	1	4.21	2.9	1.84	TRUE	-1.01	1.61	0.07	0.18	-0.02
TCGA-CJ-5686	FALSE	TRUE	-1.01	5.77	1	5.23	2.63	3.55	TRUE	-1.01	1.34	0.06	0.15	-0.03
TCGA-B0-5119	FALSE	TRUE	-1.01	5.2	1	5.18	3.1	4.31	TRUE	-1.01	1.47	0.07	0.15	-0.02
TCGA-B0-5812	FALSE	TRUE	-1.01	5.59	1	5.05	2.52	2.82	TRUE	-1.01	1.58	0.07	0.17	-0.02
TCGA-B0-4817	FALSE	TRUE	-1.01	4.39	1	4.06	1.32	1.83	TRUE	-1.01	1.28	0.07	0.15	-0.04
TCGA-CJ-4876	FALSE	TRUE	-1.01	5.64	1	5.41	2.77	5.18	TRUE	-1.01	1.38	0.08	0.13	-0.03
TCGA-BP-4353	FALSE	TRUE	-1.01	5.79	1	5.29	2.66	3.83	TRUE	-1.01	1.39	0.06	0.16	-0.02
TCGA-B2-5639	FALSE	TRUE	-1.01	5.44	1	4.95	2.58	2.19	TRUE	-1.01	1.3	0.06	0.14	-0.03
TCGA-A3-3346	FALSE	TRUE	-1.01	5.85	1	5.3	2.16	3.52	TRUE	-1.01	1.46	0.09	0.15	-0.04
TCGA-BP-5194	FALSE	TRUE	-1.02	4.58	1	4.61	2.76	2.49	TRUE	-1.02	1.46	0.06	0.16	-0.02
TCGA-A3-3352	FALSE	TRUE	-1.02	5.55	1	4.76	3.03	1.79	TRUE	-1.02	1.2	0.06	0.13	-0.02
TCGA-B0-4699	FALSE	TRUE	-1.02	6.03	1	6.04	5.64	5.47	TRUE	-1.02	1.56	0.09	0.16	-0.04
TCGA-A3-3329	FALSE	TRUE	-1.02	6.31	1	5.2	2.73	3.22	TRUE	-1.02	1.27	0.06	0.14	-0.03
TCGA-CJ-4897	FALSE	TRUE	-1.02	4.99	1	4.65	2.69	2.88	TRUE	-1.02	1.54	0.07	0.16	-0.02
TCGA-BP-4803	FALSE	TRUE	-1.02	4.61	1	4.28	0.79	2.38	TRUE	-1.02	1.6	0.07	0.17	-0.02
TCGA-B0-5699.1	FALSE	TRUE	-1.02	5.27	1	4.66	2.35	1.77	TRUE	-1.02	1.23	0.06	0.13	-0.02
TCGA-BP-4964	FALSE	TRUE	-1.02	5.69	1	5	2.97	3.5	TRUE	-1.02	1.49	0.07	0.16	-0.02
TCGA-B0-4828	FALSE	TRUE	-1.02	4.78	1	4.45	2.22	2.93	TRUE	-1.02	1.4	0.08	0.14	-0.03
TCGA-B0-4698	FALSE	TRUE	-1.02	7.68	1	6.82	6.25	5.81	TRUE	-1.02	1.68	0.13	0.14	-0.04
TCGA-G6-A8L7	FALSE	TRUE	-1.02	3.25	0.99	3.84	1.31	2.99	TRUE	-1.02	1.74	0.12	0.14	-0.02
TCGA-CJ-4634	FALSE	TRUE	-1.03	4.04	1	3.95	2.32	1.96	TRUE	-1.03	1.53	0.07	0.16	-0.02
TCGA-B0-5695	FALSE	TRUE	-1.03	4.4	1	4.42	2.57	2.71	TRUE	-1.03	1.55	0.08	0.16	-0.02
TCGA-CW-6090.1	FALSE	TRUE	-1.03	5.11	1	5.19	2.66	3.79	TRUE	-1.03	1.54	0.07	0.17	-0.03
TCGA-B0-5402	FALSE	TRUE	-1.03	5.84	1	4.91	3.15	1.67	TRUE	-1.03	1.48	0.07	0.16	-0.02
TCGA-BP-5168	FALSE	TRUE	-1.03	4.48	1	4.72	1.7	2.87	TRUE	-1.03	1.49	0.07	0.15	-0.02
TCGA-B0-4837	FALSE	TRUE	-1.03	3.94	0.99	4.07	0.83	1.88	TRUE	-1.03	1.84	0.09	0.19	-0.02
TCGA-CW-5583	FALSE	TRUE	-1.03	4.52	1	4.26	2.36	2.31	TRUE	-1.03	1.54	0.07	0.16	-0.02
TCGA-BP-4163	FALSE	TRUE	-1.03	4.91	1	4.53	1.67	2.58	TRUE	-1.03	1.43	0.06	0.16	-0.03
TCGA-CZ-5985.1	FALSE	TRUE	-1.03	6.35	1	5.59	2.91	3.46	TRUE	-1.03	1.09	0.04	0.13	-0.03
TCGA-CW-5581.1	FALSE	TRUE	-1.03	5.37	1	4.87	2.83	2.65	TRUE	-1.03	1.38	0.07	0.14	-0.02
TCGA-BP-4789	FALSE	TRUE	-1.03	3.74	1	3.91	2.31	1.88	TRUE	-1.03	1.69	0.08	0.18	-0.01
TCGA-B0-5707	FALSE	TRUE	-1.04	2.73	1	3.48	2.01	1.44	TRUE	-1.04	1.63	0.08	0.16	-0.02
TCGA-BP-4329	FALSE	TRUE	-1.04	5.31	1	4.69	2.31	2.32	TRUE	-1.04	1.55	0.07	0.17	-0.02
TCGA-MW-A4EC	FALSE	TRUE	-1.04	4.17	1	4.17	2.97	2.33	TRUE	-1.04	1.42	0.08	0.13	-0.02
TCGA-A3-A8OV	FALSE	TRUE	-1.04	4.77	1	4.28	2.42	1.3	TRUE	-1.04	1.31	0.06	0.13	-0.02
TCGA-CZ-5457.1	FALSE	TRUE	-1.04	5.51	1	5.03	3.2	3.65	TRUE	-1.04	1.4	0.06	0.14	-0.02
TCGA-CZ-5467.1	FALSE	TRUE	-1.04	4.93	1	4.32	1.76	1.79	TRUE	-1.04	1.54	0.08	0.17	-0.03
TCGA-CJ-6033.1	FALSE	TRUE	-1.04	4.85	1	4.6	1.23	2.77	TRUE	-1.04	1.78	0.1	0.18	-0.03
TCGA-A3-3362	FALSE	TRUE	-1.04	4.58	1	4.53	2.55	2.85	TRUE	-1.04	1.51	0.07	0.17	-0.02
TCGA-EU-5906	FALSE	TRUE	-1.04	4.76	1	4.58	2.76	2.29	TRUE	-1.04	1.4	0.06	0.15	-0.02
TCGA-CJ-4871	FALSE	TRUE	-1.04	5.19	1	4.75	2.08	2.92	TRUE	-1.04	1.71	0.08	0.19	-0.03
TCGA-CJ-5683	FALSE	TRUE	-1.04	4.36	1	4.15	1.37	2.73	TRUE	-1.04	1.67	0.09	0.16	-0.02
TCGA-A3-3307	FALSE	TRUE	-1.04	5.98	1	5.34	3.23	4.17	TRUE	-1.04	1.24	0.06	0.14	-0.03
TCGA-B8-5159	FALSE	TRUE	-1.04	5.15	1	5.29	2.91	4.61	TRUE	-1.04	1.41	0.07	0.14	-0.02
TCGA-CJ-6032	FALSE	TRUE	-1.05	5.4	1	4.9	2.47	3.71	TRUE	-1.05	1.3	0.07	0.14	-0.03
TCGA-B0-5696.1	FALSE	TRUE	-1.05	4.91	1	4.71	4.04	2.75	TRUE	-1.05	1.65	0.08	0.16	-0.02
TCGA-A3-3319	FALSE	TRUE	-1.05	4.98	1	4.35	1.13	2.84	TRUE	-1.05	1.35	0.08	0.14	-0.03
TCGA-A3-3311	FALSE	TRUE	-1.05	5.69	1	5.2	2.62	3.6	TRUE	-1.05	1.4	0.06	0.16	-0.03
TCGA-B0-4713	FALSE	TRUE	-1.05	4.56	1	4.51	0.94	3.3	TRUE	-1.05	1.51	0.08	0.15	-0.03
TCGA-CW-5584.1	FALSE	TRUE	-1.05	3.9	1	4.04	2.16	2.02	TRUE	-1.05	1.59	0.07	0.16	-0.01
TCGA-CZ-5454.1	FALSE	TRUE	-1.05	5.23	1	5.23	2.91	2.91	TRUE	-1.05	1.24	0.05	0.14	-0.03
TCGA-BP-5202	FALSE	TRUE	-1.05	4.61	1	4.28	2.61	1.76	TRUE	-1.05	1.38	0.06	0.15	-0.03
TCGA-B2-4099	FALSE	TRUE	-1.05	6.22	1	5.1	2.69	2.56	TRUE	-1.05	1.26	0.06	0.13	-0.03
TCGA-CZ-4861	FALSE	TRUE	-1.06	6.29	1	5.71	3.43	3.3	TRUE	-1.06	1.24	0.06	0.14	-0.04
TCGA-B0-5102	FALSE	TRUE	-1.06	5.54	1	4.94	3.43	3.24	TRUE	-1.06	1.4	0.07	0.14	-0.02
TCGA-BP-4332	FALSE	TRUE	-1.06	4.35	1	4.4	1.92	2.47	TRUE	-1.06	1.55	0.07	0.16	-0.02
TCGA-DV-5566	FALSE	TRUE	-1.06	4.94	1	4.43	2.15	2.19	TRUE	-1.06	1.58	0.09	0.16	-0.03
TCGA-A3-3308	FALSE	TRUE	-1.06	4.75	0.99	4.62	3.51	2.04	TRUE	-1.06	1.68	0.08	0.19	-0.02
TCGA-B0-4945	FALSE	TRUE	-1.06	5.06	1	4.59	3.05	2.54	TRUE	-1.06	1.41	0.07	0.16	-0.03
TCGA-BP-4995	FALSE	TRUE	-1.06	4.86	1	4.59	3.1	3.21	TRUE	-1.06	1.25	0.06	0.14	-0.03
TCGA-B0-4814	FALSE	TRUE	-1.06	4.78	1	4.47	3.49	2.4	TRUE	-1.06	1.53	0.08	0.16	-0.02
TCGA-BP-5174	FALSE	TRUE	-1.06	4.38	1	4.22	1.31	2.78	TRUE	-1.06	1.47	0.08	0.15	-0.02
TCGA-AK-3431	FALSE	TRUE	-1.06	3.94	1	4.33	0.66	2.35	TRUE	-1.06	1.88	0.09	0.2	-0.02
TCGA-BP-4770	FALSE	TRUE	-1.06	3.83	0.97	4.39	1.57	3.24	TRUE	-1.06	2.53	0.14	0.26	-0.02
TCGA-BP-4325	FALSE	TRUE	-1.06	5.99	1	5.57	3.66	5.1	TRUE	-1.06	1.13	0.06	0.12	-0.03
TCGA-A3-3367	FALSE	TRUE	-1.07	5.02	1	4.67	3.35	1.97	TRUE	-1.07	1.36	0.06	0.15	-0.02
TCGA-A3-3357	FALSE	TRUE	-1.07	5.08	1	5.28	2.41	4.08	TRUE	-1.07	1.06	0.05	0.11	-0.03
TCGA-B0-5094	FALSE	TRUE	-1.07	4.25	1	4.28	1.26	2.7	TRUE	-1.07	1.48	0.08	0.15	-0.02
TCGA-A3-3373	FALSE	TRUE	-1.07	4.64	1	4.53	2.57	1.83	TRUE	-1.07	1.46	0.06	0.17	-0.02
TCGA-CZ-5468	FALSE	TRUE	-1.07	4.04	0.99	4.62	3.31	2.63	TRUE	-1.07	1.63	0.1	0.17	-0.03
TCGA-A3-3365	FALSE	TRUE	-1.07	5.08	1	4.84	2.54	2.8	TRUE	-1.07	1.54	0.07	0.17	-0.02
TCGA-CJ-4638	FALSE	TRUE	-1.07	3.4	1	3.98	1.2	2.93	TRUE	-1.07	1.54	0.09	0.15	-0.02
TCGA-B4-5836	FALSE	TRUE	-1.07	5.53	1	5.02	2.94	2.87	TRUE	-1.07	1.54	0.07	0.16	-0.03
TCGA-B4-5844	FALSE	TRUE	-1.07	4.49	1	3.9	2	1.24	TRUE	-1.07	1.52	0.08	0.16	-0.02
TCGA-CJ-5680	FALSE	TRUE	-1.07	3.91	1	3.75	1.74	1.09	TRUE	-1.07	1.55	0.07	0.16	-0.02
TCGA-B0-5691	FALSE	TRUE	-1.08	3.34	1	3.73	2.17	1.38	TRUE	-1.08	1.52	0.06	0.17	-0.01
TCGA-BP-5190	FALSE	TRUE	-1.08	4.2	1	4.16	1.68	1.85	TRUE	-1.08	1.42	0.07	0.14	-0.02
TCGA-B0-5104	FALSE	TRUE	-1.08	4.54	1	4.02	2.4	1.62	TRUE	-1.08	1.27	0.06	0.15	-0.03
TCGA-A3-3320	FALSE	TRUE	-1.08	5.28	1	4.74	3.04	2.76	TRUE	-1.08	1.19	0.05	0.14	-0.03
TCGA-BP-5192	FALSE	TRUE	-1.08	3.92	1	3.87	2.22	1.72	TRUE	-1.08	1.47	0.08	0.14	-0.01
TCGA-BP-4967	FALSE	TRUE	-1.08	4.17	1	4.18	1.3	2.19	TRUE	-1.08	1.51	0.08	0.16	-0.02
TCGA-BP-4756	FALSE	TRUE	-1.08	5.08	1	4.59	4.36	3.15	TRUE	-1.08	1.23	0.06	0.13	-0.02
TCGA-MM-A564	FALSE	TRUE	-1.08	4.04	1	3.78	1.03	1.27	TRUE	-1.08	1.76	0.09	0.17	-0.01
TCGA-A3-3382	FALSE	TRUE	-1.08	5.32	1	4.99	2.19	3.68	TRUE	-1.08	1.37	0.07	0.15	-0.03
TCGA-BP-4158	FALSE	TRUE	-1.08	4.73	1	4.28	1.86	2.26	TRUE	-1.08	1.48	0.07	0.15	-0.02
TCGA-BP-4159	FALSE	TRUE	-1.09	4.74	1	4.19	0.66	1.44	TRUE	-1.09	1.74	0.08	0.18	-0.02
TCGA-BP-4965	FALSE	TRUE	-1.09	4.69	1	4.52	3.01	2.54	TRUE	-1.09	1.44	0.07	0.15	-0.02
TCGA-B2-3924.1	FALSE	TRUE	-1.09	7.79	1	6.59	4.13	5.55	TRUE	-1.09	1.01	0.04	0.11	-0.03
TCGA-CJ-5679.1	FALSE	TRUE	-1.09	2.64	1	3.4	-0.24	1.61	TRUE	-1.09	1.9	0.1	0.19	-0.02
TCGA-CZ-5462	FALSE	TRUE	-1.09	5.93	1	4.83	3.2	1.54	TRUE	-1.09	1.08	0.05	0.13	-0.04
TCGA-BP-4343	FALSE	TRUE	-1.09	6.63	1	5.57	2.86	3.65	TRUE	-1.09	1.63	0.07	0.19	-0.02
TCGA-B4-5378	FALSE	TRUE	-1.09	3.54	1	3.73	2.23	1.6	TRUE	-1.09	1.63	0.09	0.16	-0.02
TCGA-B2-5633	FALSE	TRUE	-1.09	5.27	0.99	4.66	3.21	2.48	TRUE	-1.09	1.09	0.03	0.14	-0.02
TCGA-CZ-5988.1	FALSE	TRUE	-1.1	5.29	1	4.99	2.3	3.32	TRUE	-1.1	1.68	0.09	0.17	-0.03
TCGA-BP-4994	FALSE	TRUE	-1.1	4.44	1	4.15	2.94	2.61	TRUE	-1.1	1.25	0.06	0.14	-0.02
TCGA-B2-4098	FALSE	TRUE	-1.1	4.16	1	4.43	4.05	1.38	TRUE	-1.1	1.18	0.05	0.13	-0.03
TCGA-B8-4621	FALSE	TRUE	-1.1	3.81	1	4.09	1.63	2.15	TRUE	-1.1	1.23	0.05	0.14	-0.02
TCGA-AK-3460	FALSE	TRUE	-1.1	4.93	1	4.64	2.48	2.97	TRUE	-1.1	1.47	0.07	0.16	-0.02
TCGA-CZ-5469	FALSE	TRUE	-1.11	3.37	0.99	3.95	0.37	2.12	TRUE	-1.11	1.81	0.11	0.17	-0.02
TCGA-A3-3316	FALSE	TRUE	-1.11	4.35	1	4.18	1.21	1.68	TRUE	-1.11	1.64	0.07	0.19	-0.03
TCGA-BP-5004	FALSE	TRUE	-1.11	4.89	1	4.6	1.79	2.97	TRUE	-1.11	1.48	0.07	0.16	-0.02
TCGA-BP-4340	FALSE	TRUE	-1.12	5.01	1	4.15	2.18	1.28	TRUE	-1.12	1.26	0.07	0.13	-0.03
TCGA-DV-A4VX	FALSE	TRUE	-1.12	4.39	1	4.43	1.63	3.51	TRUE	-1.12	1.31	0.08	0.13	-0.03
TCGA-AK-3436	FALSE	TRUE	-1.12	3.7	1	4	0.63	2.94	TRUE	-1.12	1.72	0.09	0.17	-0.02
TCGA-BP-4174	FALSE	TRUE	-1.12	5.75	1	5.4	4.16	3.66	TRUE	-1.12	1.35	0.07	0.14	-0.03
TCGA-B0-5701.1	FALSE	TRUE	-1.12	5.9	1	5.17	1.81	3.23	TRUE	-1.12	1.41	0.07	0.14	-0.02
TCGA-B2-3924	FALSE	TRUE	-1.13	7.01	1	5.7	4.57	4.24	TRUE	-1.13	0.9	0.04	0.11	-0.03
TCGA-B0-5096	FALSE	TRUE	-1.13	4.59	1	4.56	0.64	2.36	TRUE	-1.13	1.69	0.09	0.19	-0.04
TCGA-BP-5187	FALSE	TRUE	-1.13	5.38	1	4.78	2.24	3.8	TRUE	-1.13	1.66	0.08	0.19	-0.03
TCGA-B0-5084	FALSE	TRUE	-1.13	4.05	0.98	3.91	0.65	2.42	TRUE	-1.13	1.73	0.11	0.15	-0.02
TCGA-BP-4799	FALSE	TRUE	-1.14	5.37	0.96	4.85	2.3	3.95	TRUE	-1.14	1.6	0.07	0.19	-0.04
TCGA-AK-3455	FALSE	TRUE	-1.14	7.22	1	6.32	2.58	6.69	TRUE	-1.14	1.16	0.06	0.12	-0.03
TCGA-B8-4154	FALSE	TRUE	-1.15	6.39	1	5.24	2.41	3.89	TRUE	-1.15	1.36	0.07	0.14	-0.02
TCGA-AK-3450	FALSE	TRUE	-1.15	5.25	1	4.38	2.26	2.48	TRUE	-1.15	1.44	0.07	0.15	-0.02
TCGA-CZ-5982	FALSE	TRUE	-1.15	3.99	1	3.82	2.54	1.59	TRUE	-1.15	1.46	0.07	0.15	-0.02
TCGA-CZ-5465	FALSE	TRUE	-1.15	4.98	1	4.08	4.18	1.14	TRUE	-1.15	1.46	0.08	0.15	-0.03
TCGA-CZ-5986.1	FALSE	TRUE	-1.16	5.34	1	4.64	4.1	1.19	TRUE	-1.16	1.34	0.06	0.14	-0.03
TCGA-B0-4852	FALSE	TRUE	-1.16	5.56	1	4.69	2.5	2.81	TRUE	-1.16	1.42	0.08	0.15	-0.03
TCGA-CJ-4885	FALSE	TRUE	-1.16	4.35	1	4.11	2.47	2.65	TRUE	-1.16	1.59	0.08	0.16	-0.02
TCGA-B0-5116	FALSE	TRUE	-1.16	3.9	1	3.77	0.25	1.82	TRUE	-1.16	1.83	0.1	0.18	-0.02
TCGA-CJ-6033	FALSE	TRUE	-1.17	2.28	1	3.04	1.64	1.23	TRUE	-1.17	1.55	0.08	0.14	-0.01
TCGA-CZ-5463.1	FALSE	TRUE	-1.18	6.33	1	5.31	3.26	3.36	TRUE	-1.18	1.19	0.06	0.12	-0.03
TCGA-B8-4622	FALSE	TRUE	-1.19	4.18	1	4.21	1.69	2.65	TRUE	-1.19	1.57	0.05	0.17	-0.01
TCGA-CZ-4859	FALSE	TRUE	-1.2	4.28	1	4.03	2.04	1.87	TRUE	-1.2	1.41	0.08	0.13	-0.02
TCGA-B2-5635.1	FALSE	TRUE	-1.2	5.94	1	5	3.45	4.2	TRUE	-1.2	0.83	0.02	0.11	-0.03
TCGA-CZ-4866	FALSE	TRUE	-1.2	4.11	1	4.02	2.94	1.61	TRUE	-1.2	1.23	0.06	0.13	-0.02
TCGA-CZ-5466.1	FALSE	TRUE	-1.2	3.65	1	3.86	2.39	1.63	TRUE	-1.2	1.54	0.06	0.16	-0.01
TCGA-AK-3428	FALSE	TRUE	-1.21	5.01	1	4.32	3.24	2.38	TRUE	-1.21	1.5	0.07	0.16	-0.03
TCGA-BP-4763	FALSE	TRUE	-1.23	5.28	1	4.51	2.35	2.33	TRUE	-1.23	1.74	0.09	0.18	-0.02
TCGA-AK-3451	FALSE	TRUE	-1.23	4.08	1	4.51	0.7	4.5	TRUE	-1.23	1.49	0.07	0.14	-0.01
TCGA-B2-5635	FALSE	TRUE	-1.24	6.11	1	5.17	3.21	4.35	TRUE	-1.24	1.15	0.05	0.13	-0.03
TCGA-BP-4164	FALSE	TRUE	-1.24	5.07	1	4.46	3.25	2.53	TRUE	-1.24	1.36	0.07	0.14	-0.03
TCGA-CZ-4860	FALSE	TRUE	-1.25	4.15	1	4.5	1.25	1.82	TRUE	-1.25	1.68	0.1	0.18	-0.04
TCGA-B4-5835	FALSE	TRUE	-1.25	4.36	1	4.43	1.81	2.22	TRUE	-1.25	1.33	0.07	0.13	-0.02
TCGA-B8-4151	FALSE	TRUE	-1.25	4.77	1	4.29	2.52	1.65	TRUE	-1.25	1.39	0.07	0.14	-0.02
TCGA-B8-4619.1	FALSE	TRUE	-1.26	3.24	1	3.7	1.96	2.22	TRUE	-1.26	1.41	0.05	0.14	-0.01
TCGA-B4-5838	FALSE	TRUE	-1.26	4.57	1	4.36	3.85	2.66	TRUE	-1.26	1.8	0.09	0.18	-0.01
TCGA-A3-3306	FALSE	TRUE	-1.28	4.91	1	4.25	2.33	1.94	TRUE	-1.28	1.3	0.07	0.12	-0.02
TCGA-B8-5546	FALSE	TRUE	-1.28	1.79	1	3.08	2.36	1.78	TRUE	-1.28	1.59	0.07	0.14	0
TCGA-AK-3458	FALSE	TRUE	-1.31	4.92	1	4.46	1.55	3.62	TRUE	-1.31	1.5	0.08	0.14	-0.01
TCGA-B8-A54E	FALSE	TRUE	-1.34	4.01	1	3.75	3.05	1.27	TRUE	-1.34	1.15	0.05	0.11	-0.01
TCGA-B2-5633.2	FALSE	TRUE	-1.38	5.56	1	4.65	2.03	2.95	TRUE	-1.38	1.31	0.05	0.13	-0.01
TCGA-B8-4146	FALSE	TRUE	-1.66	7.4	1	5.18	4.82	3.44	TRUE	-1.66	1.15	0.06	0.12	-0.03
TCGA-CZ-5989	FALSE	TRUE	-1.66	6.48	1	4.58	4.16	4.11	TRUE	-1.66	1.2	0.05	0.13	-0.02
