# Supplementary material for: A Fatty Acid Metabolism Signature Associated With Clinical Therapy in Clear Cell Renal Cell Carcinoma
Source: Front Genet. 2022 Jul 8;13:894736. doi: 10.3389/fgene.2022.894736 (PMC9304894; doi:10.3389/fgene.2022.894736)
Supplement: Supplementary file 9 [file DataSheet5.CSV]

Table S1
Risk scores of all samples
id	ACADM	ACAT1	CPT1B	HACD1	riskScore	risk
TCGA-CJ-4881	6.966519116	6.335086871	0.543236064	0.185202322	1.119588443	high
TCGA-B0-4696	9.550470935	5.717552572	0.7783231	1.936109987	2.567441261	high
TCGA-B0-5113	14.72803808	20.57559659	0.52868085	0.1664555	0.889130908	low
TCGA-GK-A6C7	14.66386974	26.51670698	0.582980967	0.263478336	0.912321065	low
TCGA-CZ-4860	7.84206358	17.19287271	0.12496648	0.19358122	0.898077524	low
TCGA-B0-5097	8.98799181	13.65204061	0.21370952	0.27152114	0.961860263	low
TCGA-B0-4852	19.79186844	36.05553384	0.849440135	0.179346654	0.832119977	low
TCGA-BP-4777	25.4160635	27.17313577	0.54370325	0.68450676	0.908421808	low
TCGA-B0-5695	19.86431	50.74037	0.1709139	0.1695089	0.599655543	low
TCGA-B0-5402	32.47832523	29.29566798	0.16598066	0.20772998	0.566647854	low
TCGA-CZ-5451	22.17723	41.37612	0.1580274	0.08865439	0.587879211	low
TCGA-B0-5693	22.82878094	26.0753954	0.37397122	0.21194113	0.72832298	low
TCGA-A3-3362	26.91505	53.0575	1.021976	0.3395561	0.757892868	low
TCGA-DV-A4VX	10.6091977	9.03263766	0.31513549	0.13638324	0.938932704	low
TCGA-CJ-6031	11.80262364	12.13047788	0.08060282	0.81562196	1.132702259	high
TCGA-B0-5121	7.20320292	11.80609748	0.36000664	0.28389074	1.058776743	high
TCGA-BP-5174	12.15541	43.78352	0.1951145	0.3164323	0.765964747	low
TCGA-CJ-5684	18.27909441	22.83030869	0.08572846	0.21053494	0.726133143	low
TCGA-B0-5692	17.5771773	32.6378463	0.5702734	0.4856037	0.920953202	low
TCGA-B4-5836	19.44333461	37.03809905	0.126738329	0.064080556	0.618356721	low
TCGA-B4-5834	20.11223522	16.98295411	0.090687825	0.430834841	0.808660968	low
TCGA-BP-4967	18.23284464	22.60634092	0.772599215	0.520618095	1.055758591	high
TCGA-B4-5838	37.77696825	28.25626094	0.01359664	0.25771077	0.50787172	low
TCGA-CJ-4875	10.33438342	11.81557169	2.07668474	0.23904925	1.761612801	high
TCGA-BP-5170	10.02860849	15.25807889	0.0714381	0.4014881	0.945864232	low
TCGA-BP-4330	19.13355116	21.11523792	1.23714915	0.25519344	1.09026831	high
TCGA-CJ-4908	14.1898667	16.23614613	0.51430414	0.28839757	0.969208973	high
TCGA-B0-5705	32.78238	62.36946	0.2614378	0.03841314	0.438151303	low
TCGA-B4-5378	11.0285314	8.58459999	0.19950239	0.32194556	0.977667703	high
TCGA-A3-3374	3.96514018	42.34126843	1.17720794	1.74822682	2.349969047	high
TCGA-B0-5712	17.80136674	24.45077231	0.12665344	2.53138653	2.090172163	high
TCGA-A3-3349	13.74367652	20.26603505	0.421719859	0.422849298	0.980146258	high
TCGA-BP-4770	6.56645615	5.9663617	0.03367556	0.76108611	1.232378837	high
TCGA-CW-5588	12.15536869	10.78303475	0.02924065	0.81753166	1.117146676	high
TCGA-BP-4165	7.21168385	24.96632965	1.15737021	0.08255673	1.165544701	high
TCGA-CJ-6030	101.8961038	87.46218943	0.25738526	0.49893569	0.147781996	low
TCGA-G6-A5PC	3.80961206	21.56351181	0.5635463	0.3360788	1.154661394	high
TCGA-B0-5120	13.0567606	15.97897177	0.197925108	0.345484593	0.911772579	low
TCGA-BP-5173	13.20346927	15.89830792	0.18863434	0.11033139	0.815976484	low
TCGA-B2-4098	8.029646	27.05225	1.061807	2.493747	3.256904655	high
TCGA-CJ-4894	10.15564788	25.55541609	0.72218483	0.340727743	1.072754052	high
TCGA-CZ-5469	4.02328614	4.3041649	0.58206571	1.25396102	1.951894316	high
TCGA-CJ-4888	6.967084527	10.25770182	0.821392821	0.319466886	1.274902034	high
TCGA-B8-A54I	6.188965737	10.56808249	0.247394012	0.080243623	0.95284748	low
TCGA-B2-5639	34.61357376	24.81580367	0.02866477	0.0852874	0.50838529	low
TCGA-B0-4849	14.97219337	24.05350182	1.79522482	0.27242121	1.394931322	high
TCGA-AK-3456	21.34331152	36.17197632	0.37004344	1.05043985	1.020538865	high
TCGA-BP-4760	13.73451695	9.5336344	0.14832016	0.3251704	0.914972257	low
TCGA-AK-3425	17.68425817	10.17455397	0.06223863	0.76604791	1.01184481	high
TCGA-A3-3378	13.87224517	18.55436303	0.364492124	0.295098625	0.915470489	low
TCGA-CZ-5986	57.78366506	92.04088106	0.26611987	0.58864884	0.309430915	low
TCGA-CZ-4858	10.18338239	10.16333553	0.556376072	0.852228122	1.406413871	high
TCGA-B8-5551	8.79875127	6.15188056	0.16429019	0.70893036	1.211437942	high
TCGA-B0-4817	6.43590517	10.76699835	0.71419451	0.61317554	1.411233	high
TCGA-BP-4325	34.71281	49.75335	1.691197	0.1120865	0.770623804	low
TCGA-B0-4698	5.89886609	11.83506373	2.04422484	5.88375655	23.84261916	high
TCGA-A3-3307	36.79025854	35.08226447	1.071522984	0.147306964	0.672933557	low
TCGA-A3-3320	37.03729405	35.72725652	1.610192993	0.127437917	0.793794531	low
TCGA-CW-5581	47.8812729	87.6230786	0.1653323	0.3498095	0.324876228	low
TCGA-DV-5567	12.7504909	7.80992466	0.07387907	0.53500007	1.00754051	high
TCGA-CJ-4869	8.77029432	13.25829227	0.16289118	0.17663034	0.911390625	low
TCGA-BP-4776	5.42334817	9.84402661	1.24482556	0.29630219	1.497275239	high
TCGA-B2-3923	29.30969057	442.5591012	2.69676796	1.87484157	0.220950766	low
TCGA-B0-4816	12.50946354	19.12755393	1.32802461	0.46608546	1.395835679	high
TCGA-BP-4765	19.14498356	32.72328378	0.66290376	0.33373318	0.864395803	low
TCGA-BP-5199	6.87949998	9.32287274	0.63690184	0.52749667	1.325131295	high
TCGA-BP-4763	26.2156935	12.72866356	0.099678043	0.461340317	0.764109863	low
TCGA-DV-A4W0	16.02656708	9.95659918	0.463693115	0.640306741	1.126973133	high
TCGA-BP-4790	14.2454297	10.45383042	0.43007383	0.48656974	1.067167554	high
TCGA-AK-3427	10.89855486	65.67363448	0.37051557	2.71562746	2.131138813	high
TCGA-B0-5703	47.46474902	54.46375686	0.3825343	2.14831353	0.97544873	high
TCGA-B0-4813	5.05665419	7.47248726	1.89110192	0.28670921	1.894449413	high
TCGA-AK-3465	9.97339888	29.72091607	1.65312818	2.18605151	3.298512796	high
TCGA-CW-5591	24.20606669	30.60913942	0.10621961	0.64612479	0.76865611	low
TCGA-MW-A4EC	25.09546	34.63971	0.8946435	0.2669451	0.812857415	low
TCGA-DV-A4VZ	5.51607003	6.43401322	0.40049937	0.65570689	1.349691468	high
TCGA-A3-3311	20.86612449	28.93928962	0.28217161	0.237874215	0.724568717	low
TCGA-B0-5117	2.79921116	85.92789497	1.80317858	0.78527151	1.458007749	high
TCGA-B0-5713	31.43209704	60.62115463	0.43153067	0.13774174	0.501723372	low
TCGA-B0-5699	67.2205003	72.95620552	0.17733081	0.51709686	0.280789418	low
TCGA-B4-5844	16.42340841	43.70997689	0.12562847	0.22704113	0.670295683	low
TCGA-BP-4995	14.45452646	101.2424849	1.05338859	0.64773211	0.797409281	low
TCGA-CJ-4876	7.98724604	18.40249985	2.47725036	0.16435916	1.944844704	high
TCGA-B0-4824	25.36524947	36.78263756	2.99274355	0.20716272	1.580580376	high
TCGA-BP-4975	27.33277526	38.26896841	0.21502372	0.32682929	0.625166247	low
TCGA-CZ-5988	89.42613041	87.8884306	0.17584717	0.53150971	0.178561786	low
TCGA-B2-4102	24.25728952	26.10757938	1.914648825	0.165238436	1.172970318	high
TCGA-B0-5094	11.81154915	7.83390545	1.07005916	0.34172179	1.313541292	high
TCGA-CJ-5682	10.25719139	13.87875604	0.09786436	0.79010138	1.142617921	high
TCGA-AK-3461	24.74832165	21.21002469	1.11336593	0.626953759	1.126656496	high
TCGA-BP-5169	2.07822524	7.15413705	0.65607509	0.17258227	1.246792057	high
TCGA-A3-3385	29.05543353	64.46083885	0.86303633	0.04355938	0.564795286	low
TCGA-CZ-4866	36.47883	72.79969	0.4151998	0.921182	0.605469801	low
TCGA-BP-4797	25.98262	25.99628	0.05817942	0.3806252	0.670897318	low
TCGA-BP-4173	11.08326788	10.98027791	0.62622153	0.483057302	1.195309027	high
TCGA-CJ-5672	43.65125829	56.94692247	0.22132394	1.74331146	0.806624445	low
TCGA-A3-3367	20.91528391	31.85053223	0.56750944	0.47461459	0.871013974	low
TCGA-BP-4982	18.35896893	29.05372633	0.80330905	0.30350684	0.926969137	low
TCGA-B0-5084	5.19058096	6.16054172	1.27307073	2.43781743	4.076256282	high
TCGA-CW-5589	23.94438911	30.21461222	0.09711149	0.37455129	0.682642808	low
TCGA-CJ-4892	21.89481063	29.62268985	1.61113603	0.33883004	1.163862825	high
TCGA-B0-4691	9.21773193	8.35411104	0.32643973	0.38850748	1.084959552	high
TCGA-B8-A54K	9.66234361	8.22121672	0.56730786	0.76259228	1.384214861	high
TCGA-DV-5573	19.14049809	24.50399759	0.6145058	0.73016741	1.070733805	high
TCGA-DV-5565	6.28267065	8.4839882	0.12223547	0.27869111	1.010408481	high
TCGA-BP-5191	1.62319855	5.60758468	0.1609953	0.15058482	1.062228673	high
TCGA-BP-4798	5.57692799	6.14300538	0.64445565	0.23615473	1.214333689	high
TCGA-B8-5550	25.62046402	36.06382845	0.073879951	0.293090481	0.612202101	low
TCGA-B8-4620	17.49583336	23.72880524	0.11795746	0.8291766	0.977115775	high
TCGA-BP-5183	19.07094533	25.52247889	0.62821527	0.12961818	0.816364956	low
TCGA-CJ-4887	13.67212236	24.42545283	1.15442931	0.14277421	1.07964842	high
TCGA-B0-5116	12.89479503	19.39290115	0.02680133	0.46580051	0.891477134	low
TCGA-CJ-5680	35.14546	77.37447	0.3453277	0.7368701	0.540457142	low
TCGA-BP-4803	20.26117164	16.55501144	0.08827599	0.27724267	0.754158703	low
TCGA-BP-5187	14.91878638	11.52755038	0.07922073	0.26189832	0.841348211	low
TCGA-BP-4795	8.09739034	10.56170837	0.06641693	0.82280909	1.213815864	high
TCGA-B0-4838	15.93248728	27.91628143	0.6741328	0.097145714	0.847455467	low
TCGA-BP-4332	19.96760028	15.83109056	0.627960971	0.899157526	1.209312235	high
TCGA-BP-4807	28.6706	25.39053	0.04513555	0.6963368	0.739616817	low
TCGA-BP-4799	7.65065564	8.27306116	0.02337325	1.71025096	1.823631918	high
TCGA-DV-5576	16.95158423	14.03809169	0.21612358	0.42117292	0.901361939	low
TCGA-BP-4334	2.42613793	31.03771607	2.0441207	1.98709246	3.864225831	high
TCGA-BP-4160	31.86600923	27.51085862	0.10686693	0.78608084	0.736296926	low
TCGA-BP-4766	25.45530913	28.32454911	0.40819094	0.58262026	0.822261829	low
TCGA-B8-A54G	21.52734915	28.11096455	1.64773737	0.28297699	1.167086593	high
TCGA-CZ-5984	54.37671484	74.34858591	0.20333277	0.60852173	0.361319008	low
TCGA-CJ-4637	10.12788854	8.483628589	1.325623801	0.808148271	1.809271049	high
TCGA-BP-5181	13.27238664	55.39240996	0.05483713	0.32631808	0.669623295	low
TCGA-BP-5189	14.6558584	22.36071983	0.16732804	0.13592302	0.768299186	low
TCGA-BP-5007	14.87518453	13.24903108	0.99375886	0.34375975	1.17754584	high
TCGA-BP-4174	21.46725161	25.39502803	0.17194691	0.16484897	0.683903202	low
TCGA-CZ-4861	13.55828519	12.00557765	0.13168389	1.37896238	1.444384981	high
TCGA-CZ-4859	37.9018	64.43747	0.08489301	0.1703258	0.397495303	low
TCGA-CZ-5460	14.14006784	29.164963	0.36754588	0.25677195	0.838835669	low
TCGA-CJ-6027	13.67640298	17.9537262	0.20204566	0.30118434	0.874993851	low
TCGA-B8-4148	21.93355845	38.78167511	1.222755315	0.096448945	0.863155465	low
TCGA-B8-5158	18.7492247	25.97904697	0.326919	0.08476642	0.724240495	low
TCGA-BP-4775	32.55841848	49.75002516	0.961968131	0.080131046	0.614914414	low
TCGA-BP-4158	18.27667953	17.97339463	0.77264058	0.20203479	0.940975533	low
TCGA-CW-6087	43.62998569	84.8532543	0.16285843	0.96708622	0.467782689	low
TCGA-CZ-4856	14.85367826	26.62029766	0.020608099	0.362056793	0.785542866	low
TCGA-CZ-4853	24.95829	52.24527	0.5388158	0.09853935	0.599274639	low
TCGA-CZ-5461	19.03924183	20.34731011	0.05518793	0.64912911	0.878465805	low
TCGA-BP-5192	22.36653101	32.9536311	0.1438788	0.15855116	0.634689859	low
TCGA-A3-3370	23.79469122	40.77568056	1.23846089	0.37970252	0.944283992	low
TCGA-B8-5546	23.43178322	40.0554575	0.0795782	0.64542313	0.726740899	low
TCGA-A3-A8CQ	19.40013256	28.12069221	0.78396544	0.14434986	0.847621332	low
TCGA-BP-4771	6.69344048	11.14955598	2.68013273	0.42203493	2.501356059	high
TCGA-CJ-5679	39.99978151	40.14667362	0.25795513	0.59811562	0.575328417	low
TCGA-B0-5092	9.33425774	19.84409533	2.09158486	0.65190624	2.061004894	high
TCGA-BP-4327	10.11837913	24.70446398	0.95954225	0.11585357	1.056724633	high
TCGA-B0-5107	6.498031	6.105871	2.491417	1.768789	4.45839721	high
TCGA-EU-5904	25.73474926	25.45274511	0.25015575	0.16285495	0.653885259	low
TCGA-B8-A54E	28.55040455	48.14879522	0.22056711	2.82853927	1.781088189	high
TCGA-A3-3316	16.78833502	12.23789492	0.55855707	0.30060141	0.972086578	high
TCGA-A3-3373	17.78948498	53.28381877	0.264334516	0.168883098	0.63001556	low
TCGA-MM-A564	7.23617071	13.29804862	0.98419011	0.21934822	1.257692227	high
TCGA-CZ-5466	16.62207	27.33173	0.1783436	0.2549586	0.763538508	low
TCGA-A3-3383	7.116276	40.62596	0.3717799	0.1852525	0.849313178	low
TCGA-CJ-4920	12.33501097	20.19009972	0.33309398	0.32753223	0.932975517	low
TCGA-B8-A54D	21.66216029	21.14989927	1.52461679	0.63925489	1.370254541	high
TCGA-BP-5180	13.486112	20.46253246	0.1279005	0.0979186	0.768832545	low
TCGA-AK-3458	44.7978953	34.01489	1.44226535	0.49753364	0.788478345	low
TCGA-MM-A563	11.70950527	15.36328002	1.26750522	0.54400199	1.469553294	high
TCGA-AK-3445	9.056599677	10.60344962	1.042672284	0.307126361	1.3174297	high
TCGA-CZ-5463	52.30612634	91.18656515	0.1237177	1.64797989	0.522812793	low
TCGA-B0-4834	15.02253	95.83507	0.5594099	1.196954	0.885744888	low
TCGA-CW-6088	35.66734083	52.92465152	0.1892239	1.23682404	0.742637799	low
TCGA-CW-5584	27.97942	29.72696	0.07580915	0.5413389	0.685894117	low
TCGA-BP-4354	7.916057933	7.886896551	0.924686591	1.296000645	2.048651171	high
TCGA-A3-3331	23.26688601	30.75511405	1.24479313	0.09144891	0.892855033	low
TCGA-BP-4991	17.28202658	14.33197332	0.84739821	0.29882033	1.048459243	high
TCGA-DV-5574	11.02078179	13.99453873	0.1116175	0.71419319	1.094723714	high
TCGA-CJ-5677	8.783375	13.21322	0.04448555	0.4902206	1.008565475	high
TCGA-CZ-4863	23.7053924	42.68714539	0.8633406	0.25421535	0.777748358	low
TCGA-BP-4804	8.386293	10.31993262	0.46098087	0.54100979	1.21781715	high
TCGA-BP-4968	9.45942445	26.48077149	0.68009138	0.36382158	1.074658544	high
TCGA-CW-6090	83.68681	93.00206	0.1836855	0.2857655	0.170531604	low
TCGA-B0-4714	7.24754399	15.18313128	3.33999232	0.0824961	2.592434878	high
TCGA-BP-4759	9.37154659	10.14147511	0.05382945	0.18507475	0.890357005	low
TCGA-B0-5115	14.95571782	18.95847778	1.232572257	0.201224674	1.153433533	high
TCGA-BP-4331	22.14885079	30.84519429	1.92813023	0.56822035	1.41976208	high
TCGA-BP-5186	26.51177543	34.99659682	0.25413281	0.18558442	0.615038647	low
TCGA-CZ-5467	40.32527433	60.90042843	0.19647582	2.34265852	1.079499892	high
TCGA-CZ-4857	12.86974958	12.21101431	0.64185725	1.04083294	1.488759686	high
TCGA-B8-5162	10.15561676	8.84381928	0.112777309	0.685082617	1.132476051	high
TCGA-B0-4693	23.96841609	27.73416923	0.86950193	0.39851216	0.909876971	low
TCGA-BP-4965	23.92700775	24.52321273	0.252271673	0.18785083	0.685706368	low
TCGA-B0-5696	55.538704	92.27885474	0.09285899	0.51787113	0.292830262	low
TCGA-B0-5088	11.95595	17.27547	1.176184	0.5978669	1.436557894	high
TCGA-CW-5590	14.36924796	12.02862022	0.230419389	0.154768407	0.848744853	low
TCGA-CJ-4885	24.23587359	45.33136129	0.036017627	0.276246609	0.578863604	low
TCGA-CJ-4643	19.28255718	39.3308614	0.89722225	0.50776559	0.968623645	high
TCGA-A3-3372	19.92721371	15.67621409	1.71686933	0.14774454	1.247962956	high
TCGA-B0-5691	46.6757344	71.5487178	0.2101895	0.5749352	0.412006915	low
TCGA-B0-5110	26.07570752	31.96866315	0.53980458	0.16995781	0.690568712	low
TCGA-CJ-5686	21.65921201	31.6230644	0.07878851	0.23442249	0.6554312	low
TCGA-AK-3455	42.50483272	56.29414613	0.65306372	0.15759008	0.467471228	low
TCGA-BP-4993	11.11469728	17.05090427	0.33337418	0.56207725	1.079183531	high
TCGA-B0-4706	8.78574761	10.54008471	1.18218258	1.28946195	2.16056727	high
TCGA-6D-AA2E	25.97495261	52.71229556	0.64405465	1.21144176	1.005423203	high
TCGA-BP-4355	8.54104443	12.48925602	1.0654196	0.5004522	1.443524919	high
TCGA-B0-4701	12.91789542	17.16287417	0.584203231	0.658750248	1.190425318	high
TCGA-CZ-5452	41.8358698	58.43683703	0.15087764	1.56206797	0.740844506	low
TCGA-B0-5700	17.5880806	29.19709265	0.19832613	0.14176273	0.710601881	low
TCGA-B8-5552	18.46317072	9.26797947	0.04801316	1.45053184	1.361117104	high
TCGA-B4-5835	5.09446004	21.8293869	0.16733028	2.67503233	2.831807114	high
TCGA-BP-4782	15.11297	21.8033	0.128656	0.3763509	0.84170869	low
TCGA-A3-3380	16.44049843	18.7683179	0.47466253	0.59439466	1.041118629	high
TCGA-BP-5175	2.110933	8.986185	0.1112071	0.210782	1.042240735	high
TCGA-AK-3451	25.36358	34.09188	0.03508228	0.6097214	0.70856454	low
TCGA-BP-4994	11.04540207	139.2574123	1.28920139	0.74329484	0.750630483	low
TCGA-B8-4153	10.05529548	22.26691086	0.50850365	0.14089037	0.932613192	low
TCGA-B0-5709	20.61881933	24.81688401	0.14599648	1.01020684	1.009820332	high
TCGA-CZ-5459	22.32074706	28.93798258	0.25913285	0.82240847	0.913508754	low
TCGA-CJ-4640	11.36985422	24.3849522	0.15207845	0.32679462	0.868050275	low
TCGA-A3-A6NN	19.60580672	26.55017119	0.66150829	0.09088421	0.79904672	low
TCGA-CZ-4854	9.368926651	8.398550911	0.862723484	0.361730374	1.281658256	high
TCGA-B2-4099	23.43134744	32.05889048	0.62701838	0.40587859	0.825663724	low
TCGA-B0-5690	41.9811978	74.99508426	0.14810605	0.76063216	0.463642433	low
TCGA-B0-4815	9.01292526	11.53637387	1.47031063	0.33793761	1.535865076	high
TCGA-BP-4335	8.56135998	15.22553793	1.52835722	0.2558301	1.48576452	high
TCGA-B0-4814	19.16382	31.12304	0.9409032	0.3184272	0.952369047	low
TCGA-BP-4977	20.33487	15.97848	0.6322878	0.3786204	0.951231533	low
TCGA-CW-5580	17.41195596	17.25226195	0.170289588	0.803682124	1.025531949	high
TCGA-CJ-5671	7.689170946	6.453077991	0.061775614	0.560940632	1.112674227	high
TCGA-B0-5100	4.143937893	4.999307615	0.353034968	3.526639234	4.997937333	high
TCGA-CW-5587	32.9895832	32.79027227	0.10513908	0.17259274	0.530026951	low
TCGA-BP-4761	2.379584	6.289437	0.638166	0.1572472	1.231334452	high
TCGA-T7-A92I	10.6934	34.23337	0.5867213	1.215974	1.426651169	high
TCGA-BP-5001	8.86613814	20.60071127	2.19436302	0.27760574	1.808019032	high
TCGA-B2-5633	10.69139868	8.24198852	0.94852649	1.26625126	1.94260348	high
TCGA-AK-3453	3.30539854	9.79006343	2.86477012	0.17574558	2.54090581	high
TCGA-B0-5694	35.04521048	49.41856904	0.14693464	0.64426569	0.578928856	low
TCGA-B0-4828	13.78314799	22.287279	1.45256325	0.1449683	1.209403104	high
TCGA-BP-4989	7.231685814	8.756533814	3.120577058	0.240751536	2.692271769	high
TCGA-BP-4969	22.68299187	34.86345003	1.73101216	0.08340643	1.031770625	high
TCGA-B0-5109	5.83290962	6.05843851	0.62211858	3.76317128	5.884029313	high
TCGA-B0-5102	7.437750054	51.56444774	0.75458747	0.547205784	1.056701877	high
TCGA-BP-4326	6.09702443	10.43970365	1.11400218	0.17658924	1.337269597	high
TCGA-B0-4697	3.6442382	2.5163019	1.6476653	0.9174011	2.447699291	high
TCGA-B0-4690	10.59117003	8.49927738	0.66816215	2.63036639	3.266996073	high
TCGA-BP-4959	42.9741902	32.3163939	0.0621438	0.1252225	0.435304899	low
TCGA-B0-5400	5.23553324	9.93708816	0.23021695	1.0760118	1.513176602	high
TCGA-CZ-4865	33.84469663	34.72776261	0.19227029	1.46725156	0.952930625	low
TCGA-B8-5159	32.40798194	56.03675978	0.07976734	0.11765317	0.447114629	low
TCGA-BP-4998	17.14141061	12.81848287	0.42640089	0.32727589	0.931968674	low
TCGA-AK-3454	2.75390985	3.06812966	1.42113073	0.48774802	1.88900707	high
TCGA-CJ-6028	16.01020505	15.75628877	0.06200463	0.7379391	0.991425251	high
TCGA-BP-4963	26.33809505	19.06832018	1.01346659	0.52420345	1.026884035	high
TCGA-BP-5178	5.25028705	7.80727045	0.05428934	0.53209609	1.13061849	high
TCGA-BP-4345	5.2302382	6.92436454	0.41734799	0.62646924	1.341796628	high
TCGA-BP-4960	4.93731271	8.39461644	0.55355658	0.21045233	1.159735045	high
TCGA-B0-4843	5.33420032	7.86736494	1.28132518	0.73423541	1.872425798	high
TCGA-B0-4712	7.03094876	9.96370088	0.09635875	1.70236036	1.861724408	high
TCGA-BP-5176	7.97669453	44.98721025	0.07890192	0.35892182	0.797923103	low
TCGA-CJ-4641	24.71061	27.18795	0.7761073	0.3906949	0.870822581	low
TCGA-CJ-4882	7.27972294	5.42022545	0.76916432	0.95900061	1.713757148	high
TCGA-B8-5163	10.59426125	9.794858536	0.131273287	0.209019187	0.907519568	low
TCGA-B0-5106	10.11000844	10.15863936	1.70951432	0.42631945	1.716871202	high
TCGA-B8-5165	27.16791971	27.97908646	0.09780255	0.35350586	0.650574263	low
TCGA-DV-5569	17.84664492	22.62053503	0.10529536	0.51570263	0.845801295	low
TCGA-A3-3324	17.00612894	26.77658498	0.967908107	0.124637887	0.937822768	low
TCGA-CJ-6033	26.6708606	63.4515897	0.2523667	1.65105	0.991982217	high
TCGA-BP-5194	16.97819115	23.93510936	0.059973153	0.392757775	0.792774851	low
TCGA-B8-A54J	15.8837096	29.23645245	0.90002358	0.21291971	0.956540239	low
TCGA-G6-A8L6	6.6794017	10.69952014	0.84963197	0.26750717	1.259801117	high
TCGA-AK-3431	11.32630122	15.98785199	0.028949266	0.558913075	0.975309312	high
TCGA-CZ-5462	14.45854341	18.4244764	0.29714507	0.20294524	0.850919361	low
TCGA-CJ-4636	12.7012338	14.76689381	0.61961646	1.148452635	1.530495669	high
TCGA-CW-6093	21.07375516	21.32657633	0.26033969	0.42787357	0.819186865	low
TCGA-B0-5095	8.38087123	8.44797316	0.4672336	1.00838915	1.524473169	high
TCGA-CJ-5681	35.31343	57.40546	0.2845615	0.9595555	0.661913185	low
TCGA-BP-5202	28.25636	36.02538	0.1686308	0.186503	0.577117026	low
TCGA-A3-3308	14.42220796	25.49222763	0.51765509	0.41583777	0.965803876	low
TCGA-AK-3460	18.30133168	22.7504236	1.03962427	0.24118785	1.016798466	high
TCGA-CJ-4895	8.00132866	26.08468828	0.29729071	1.57829772	1.675601914	high
TCGA-BP-4781	12.47697186	12.97985027	0.0883666	0.41429905	0.932371217	low
TCGA-B8-A8YJ	8.38701364	9.43655458	0.15634931	0.70695862	1.19043574	high
TCGA-CZ-4864	41.6181085	83.39142832	0.17405374	0.57742875	0.410942475	low
TCGA-BP-4341	7.749956048	21.95263645	3.09769132	0.208728781	2.402810641	high
TCGA-BP-5190	11.40176779	34.03163695	0.171963	0.11622624	0.747586528	low
TCGA-B4-5832	28.50726976	15.77230387	0.018247	0.80431107	0.819678565	low
TCGA-CJ-4916	14.26111753	24.20328882	1.06983183	0.10557585	1.023243687	high
TCGA-B0-4822	1.9681536	3.73181615	1.6638023	0.52417764	2.102855089	high
TCGA-B4-5843	21.32256185	17.49492726	0.13552845	0.16685918	0.712303372	low
TCGA-CJ-4899	12.61953796	14.54999624	0.8337471	0.73106455	1.367070321	high
TCGA-CZ-5989	46.34373793	29.61576231	0.016355196	0.144184425	0.416031898	low
TCGA-BP-5009	8.198673424	10.94340009	0.315925665	0.321362664	1.049346195	high
TCGA-BP-4344	14.80891505	20.42829914	0.74033362	0.34487392	1.034679707	high
TCGA-A3-3347	11.5328631	11.7345312	0.6682561	1.7189462	2.090466434	high
TCGA-CZ-4862	24.11289768	24.16085606	1.417393991	0.418064624	1.127329784	high
TCGA-BP-4347	16.90569905	24.32187115	0.662902175	0.121037333	0.859066687	low
TCGA-A3-A6NL	14.80105746	20.27962892	0.73356241	0.135806	0.940503197	low
TCGA-CJ-5678	12.79451317	24.39789908	0.10715296	0.11593321	0.759422143	low
TCGA-B0-4699	5.950165043	68.75940752	1.200202425	1.178360944	1.501572181	high
TCGA-CJ-4901	7.56143225	6.264749403	0.496447595	0.422391972	1.214924293	high
TCGA-B0-4839	7.014108	14.65606	0.1347244	0.1676762	0.917314139	low
TCGA-B0-5080	8.119185092	8.623609822	0.106504925	0.64681707	1.150125722	high
TCGA-B0-5697	12.99027911	20.43772343	0.22474098	0.68616232	1.044192368	high
TCGA-BP-4337	10.35926798	29.96658318	0.79429714	0.82178176	1.323500528	high
TCGA-B0-5812	20.16790369	21.44389747	0.12516178	0.56273575	0.843436318	low
TCGA-B0-4833	9.25833024	15.56582203	2.34629025	0.20898814	1.892626055	high
TCGA-BP-4353	14.67387205	14.72244784	0.30707068	0.82836621	1.154308246	high
TCGA-BP-4992	2.92295126	2.99151373	3.53768817	0.25406675	3.471386786	high
TCGA-EU-5906	26.03536852	39.33311994	0.16349636	0.38843271	0.640949918	low
TCGA-B0-5075	40.74257825	27.95791826	0.33461444	0.63486977	0.640315986	low
TCGA-B0-4713	20.45033338	23.19806431	0.31655638	0.42582283	0.832860394	low
TCGA-B0-4818	22.29094	30.91438	1.955705	0.2170873	1.219973353	high
TCGA-A3-3323	16.26506291	14.96432554	0.98327324	0.37441859	1.150363058	high
TCGA-BP-4177	13.50348132	10.15934781	0.04248783	0.70230937	1.046160614	high
TCGA-B0-4848	16.82914958	17.25679323	0.08330302	0.57144273	0.905450019	low
TCGA-CJ-4918	12.32364694	11.04253099	0.16470478	0.3581618	0.946693516	low
TCGA-BP-5000	7.55529597	10.66409458	0.41273857	0.71579568	1.311245677	high
TCGA-AK-3433	23.83502	171.3442	2.918	0.2240059	0.682651824	low
TCGA-CJ-4884	23.33390917	37.3101063	0.73588882	0.42212936	0.836219207	low
TCGA-BP-4976	30.94114436	34.65185455	0.0645112	0.57227345	0.639829272	low
TCGA-B0-4811	6.64016227	7.69869298	1.74972639	0.44347648	1.885715118	high
TCGA-B0-5119	21.89588998	40.14273611	0.41626583	0.09436432	0.651220216	low
TCGA-BP-5195	11.48432807	23.49417588	0.087346673	0.395381996	0.879172823	low
TCGA-BP-5184	19.95735271	30.08442173	0.07300963	0.22527387	0.676443927	low
TCGA-B8-A7U6	16.01823381	28.43978819	0.936261688	0.394295179	1.053756302	high
TCGA-A3-3376	12.20933883	11.88892983	0.449119518	0.548218498	1.131602987	high
TCGA-CZ-5470	25.79874012	27.98854107	0.26198732	0.24746062	0.670514827	low
TCGA-G6-A8L7	2.444691	5.170326	0.5925302	0.8682534	1.680368728	high
TCGA-BP-4352	2.89161313	3.82049463	6.23387251	1.74507745	16.8423945	high
TCGA-A3-3313	11.68336	36.54307	1.118039	2.406036	2.830735823	high
TCGA-AK-3429	11.27501726	27.5525199	0.09182275	0.04999807	0.737125388	low
TCGA-B0-4845	11.39885951	16.17473227	1.23542044	0.49318829	1.420772155	high
TCGA-BP-4787	14.05195788	11.78597341	0.45717043	0.41634082	1.038027775	high
TCGA-B0-4700	5.126800153	9.044421459	0.437723808	0.743404448	1.40768758	high
TCGA-BP-4166	13.53401467	28.44441016	0.065480853	0.438723119	0.834049741	low
TCGA-CW-5585	30.18751279	48.06854946	0.14462248	0.2260166	0.52332746	low
TCGA-CZ-5982	25.25352709	41.85563695	0.29363813	0.2019155	0.613941262	low
TCGA-BP-4163	22.58648859	29.29180783	0.70178346	0.64303697	0.972274818	high
TCGA-CJ-5676	7.734718905	6.930103697	0.209966892	0.419710258	1.093643399	high
TCGA-B0-4945	27.06652861	31.15220721	0.7078427	0.49706518	0.837674677	low
TCGA-BP-4986	8.85518021	5.976085	0.69923632	0.63136962	1.402178299	high
TCGA-CJ-5675	18.92185	28.37711	0.09023802	0.01988805	0.637710029	low
TCGA-B0-5698	19.68909438	28.84765211	0.12571968	0.0600341	0.647045164	low
TCGA-B0-4821	2.5136887	3.24105895	0.43422262	1.79951471	2.45000602	high
TCGA-A3-3346	12.26438018	8.18357034	0.98610279	0.07855394	1.123109007	high
TCGA-BP-4340	18.64182	42.969	1.98825	0.1600011	1.183134313	high
TCGA-AK-3426	2.70627047	3.35572471	1.38663046	0.40271581	1.795054577	high
TCGA-BP-5008	12.90392047	16.96073114	0.46450087	0.95147485	1.306321984	high
TCGA-CJ-4642	7.6958802	4.9065011	0	2.0226721	2.125798152	high
TCGA-BP-4162	21.34492921	17.31329191	0.89635772	0.09662926	0.893409578	low
TCGA-B8-A54F	12.02402171	11.94627192	1.08793792	0.61299399	1.450105806	high
TCGA-B0-4823	13.3717184	14.6230129	0.050258217	0.782184162	1.059518885	high
TCGA-BP-4161	20.74660913	24.89717229	0.85783298	0.22687498	0.900355096	low
TCGA-BP-4329	9.97321625	21.41960399	0.19282226	0.21325842	0.871727275	low
TCGA-A3-3357	46.12459	37.20599	0.7733241	0.4512788	0.590556944	low
TCGA-BP-5200	14.66374361	33.4289711	0.114023986	0.197452883	0.72347932	low
TCGA-A3-3326	16.15321289	27.60674195	1.37647374	0.20952072	1.128698637	high
TCGA-CZ-5987	15.85087919	23.67459053	0.33882163	0.3162695	0.8588286	low
TCGA-B0-5701	36.44188195	40.88692514	0.14489654	1.54268377	0.894337264	low
TCGA-BP-5196	6.06940022	6.6918758	0.29504663	0.49312091	1.197488891	high
TCGA-A3-3322	18.8451786	26.0188305	1.24041575	0.1515129	1.014789073	high
TCGA-CZ-5458	47.2588402	57.15737154	0.07616062	2.51152362	1.021810831	high
TCGA-BP-4983	6.78338142	4.9305757	0.30357136	0.69699612	1.315659794	high
TCGA-BP-5177	11.31699951	29.64474812	0.092278385	0.371625896	0.840484797	low
TCGA-BP-4961	17.49003721	15.97427899	0.39981955	0.44122598	0.947723232	low
TCGA-BP-4176	16.85730983	14.98200966	0.558971912	0.339207772	0.971242102	high
TCGA-CJ-4905	10.74456459	20.49309412	0.10437648	0.19658049	0.83397393	low
TCGA-BP-4758	4.63156695	9.90470895	0.38410736	0.25179588	1.110718629	high
TCGA-CJ-4893	29.06758489	36.79759114	0.14825018	0.10455573	0.542420327	low
TCGA-CZ-5455	20.89546584	30.11297776	0.208816128	0.149998031	0.674041471	low
TCGA-CZ-5465	21.32414876	32.70381943	0.209973069	0.148747846	0.658373036	low
TCGA-B0-4846	21.83835467	33.89718888	0.94901292	0.24687516	0.869632406	low
TCGA-DV-5575	17.42444025	26.623729	0.128003128	0.350209319	0.776760036	low
TCGA-BP-4985	5.291517081	5.080700833	0.104420053	0.223368302	1.017244869	high
TCGA-G6-A8L8	5.123452076	30.47702814	1.97132985	0.072779593	1.527720061	high
TCGA-CJ-4871	16.6092435	25.19372779	0.13537855	0.17404809	0.735563708	low
TCGA-CJ-4904	14.9800741	31.57856638	0.04505437	0.13777566	0.692493823	low
TCGA-B0-5399	14.80890052	31.93202857	0.58096723	0.24930135	0.873452841	low
TCGA-B0-4710	16.2473998	26.69606511	0.86203145	0.1213811	0.915288542	low
TCGA-AK-3440	10.45085372	322.2701633	2.92490097	0.47864137	0.369762431	low
TCGA-CJ-4900	10.55480685	15.27826787	1.474285596	0.226035359	1.392555586	high
TCGA-BP-4159	11.60846287	12.56797317	0.15123643	0.79996366	1.152441518	high
TCGA-CJ-4902	7.423592	12.83122845	1.26192712	0.4246342	1.515290952	high
TCGA-BP-4769	9.003257618	13.06429202	0.154571008	0.925479931	1.270268854	high
TCGA-CZ-5985	56.67371737	93.57438699	0.13128594	0.51327861	0.288221775	low
TCGA-B0-5707	12.06021	26.12769	0.2527072	0.9959667	1.187395478	high
TCGA-B0-4841	2.987656376	3.19635401	0.382519185	0.099360036	1.110716108	high
TCGA-CJ-6032	40.72342909	48.65640776	0.20423309	0.11815661	0.426259005	low
TCGA-A3-3319	10.80273869	11.84740432	0.17962456	0.20783928	0.907051018	low
TCGA-B0-4836	12.78244858	15.07365233	0.25937658	0.51448875	1.014892705	high
TCGA-BP-4970	13.35252133	17.07327165	0.15819308	0.35764778	0.893980213	low
TCGA-CJ-4634	20.5489252	40.14153871	1.119177673	0.291592594	0.923030985	low
TCGA-CJ-4891	2.93701225	5.72411485	0.33259237	5.11340771	10.30228756	high
TCGA-B0-4718	3.96804613	12.92190648	1.83972137	0.54960204	2.061802854	high
TCGA-B8-4143	7.45724977	5.358336716	1.161003163	2.487540405	3.886439685	high
TCGA-CJ-4870	12.69819	26.85034	0.02161504	0.3429976	0.805995506	low
TCGA-MM-A84U	9.72829767	10.79814692	0.64538896	1.18116749	1.686839789	high
TCGA-B8-4621	18.20238187	32.89824953	0.40202148	1.36760829	1.279225065	high
TCGA-CJ-4635	12.68883182	18.93778307	1.11897894	0.47179069	1.301590019	high
TCGA-BP-4987	19.60564	30.13299376	0.382945878	0.149206306	0.729897627	low
TCGA-CZ-5468	5.350445563	7.017558391	0.235224227	0.752100927	1.33167912	high
TCGA-B0-4819	4.31604597	6.46019366	1.044175	0.56023795	1.639144843	high
TCGA-CJ-4903	12.26838644	23.94037498	0.76032473	0.06486662	0.93641108	low
TCGA-B0-4707	5.43827566	4.2692525	0.4442435	0.86106486	1.525182298	high
TCGA-B8-5553	17.59177	29.56974	0.07272431	0.2350789	0.708577644	low
TCGA-B0-4688	6.904164	3.865012	0.7693734	5.754659	15.1143009	high
TCGA-A3-3317	31.92348419	28.76916536	1.1140919	0.73139807	1.001148295	high
TCGA-A3-3387	101.3722139	100.125133	0.22069973	0.3872589	0.129269815	low
TCGA-A3-3365	19.41769177	28.5534813	0.55088444	0.37030788	0.864697797	low
TCGA-B8-4154	36.62072	95.66194	0.1513281	0.1317812	0.335220589	low
TCGA-B8-4619	19.61454	71.35217	1.069839	0.9071527	0.999477025	high
TCGA-B0-5108	12.13102976	11.79818757	0.35240612	0.2776243	0.971262573	high
TCGA-CJ-5683	14.91586734	28.06855253	0.24058556	0.50324559	0.892728309	low
TCGA-BP-4801	17.5143869	24.0662775	0.06895464	0.27355119	0.746377951	low
TCGA-BP-5010	3.74075274	5.94353773	0.45535063	1.35640684	1.947238004	high
TCGA-BP-4974	15.16568758	13.770077	1.00363352	0.59217895	1.310830174	high
TCGA-B0-5098	4.83591205	7.75250575	0.86492178	1.33437373	2.150460506	high
TCGA-B0-5081	6.11450014	9.1426971	0.56517032	0.50756928	1.299475481	high
TCGA-BP-5201	13.62535656	16.95053429	0.63618343	0.15915949	0.95743213	low
TCGA-CJ-4878	13.78533822	45.78562456	0.91601789	0.0721022	0.841826533	low
TCGA-B0-5710	13.65241129	18.8896609	0.10750452	0.45382176	0.902809969	low
TCGA-CJ-4638	15.0210891	37.2194242	0.8297683	0.4448363	1.000217678	high
TCGA-CW-5583	27.5898091	29.29184378	0.18981454	0.36754385	0.665221279	low
TCGA-CZ-5453	39.8537325	52.6097172	0.1484571	1.7027378	0.845212467	low
TCGA-CJ-4872	10.79171799	12.97565466	0.314204492	0.305364112	0.98511168	high
TCGA-BP-4346	13.55061195	26.4683357	2.20250898	0.36547287	1.683232956	high
TCGA-B0-5083	9.29959933	128.0599273	0.93726332	0.71174119	0.725439135	low
TCGA-BP-4971	3.91910124	5.59640862	2.17352626	1.36867224	3.499094047	high
TCGA-BP-4756	37.8331141	50.98279389	0.59782077	0.33464655	0.554786161	low
TCGA-A3-A8OV	22.54305	39.1935	0.6617278	0.4982041	0.84489484	low
TCGA-BP-4342	7.37840719	10.30963597	1.42265346	0.67761674	1.823201627	high
TCGA-B2-4101	16.26704307	15.925507	0.95365577	0.16853254	1.031694035	high
TCGA-AK-3434	11.07242282	23.65375444	0.55909925	0.30177043	0.99442819	high
TCGA-EU-5907	12.28909146	33.37357061	0.18250116	0.17126967	0.761117777	low
TCGA-EU-5905	6.03750123	11.0327321	0.06302441	1.31679974	1.562172244	high
TCGA-A3-3363	21.97969877	68.74905604	1.61064301	2.4669047	2.369822452	high
TCGA-B4-5377	32.56	63.98415	0.4420762	0.0428699	0.46367144	low
TCGA-AK-3436	11.58623008	12.89024456	0.12351272	0.30413144	0.911573905	low
TCGA-CJ-4907	13.40316428	23.63626582	0.30098012	0.29529617	0.874589601	low
TCGA-BP-5198	9.218546095	13.6548038	0.060547587	0.626402417	1.067586721	high
TCGA-BP-5185	2.88792095	11.31313633	0.33147486	0.11132274	1.044640269	high
TCGA-CZ-5454	39.75011612	50.77223198	0.26095943	2.72553732	1.410631008	high
TCGA-B0-4844	7.59612062	30.03634836	0.72482041	0.59820196	1.22258524	high
TCGA-BP-4962	30.59359	23.63361	0.06040819	0.3867977	0.633525043	low
TCGA-BP-4167	3.354977706	6.206822999	0.296218096	1.007256119	1.583952723	high
TCGA-B0-5702	1.93247505	12.59303517	0.33136734	0.54043571	1.277147689	high
TCGA-A3-3351	14.74617754	14.3497338	0.466022472	0.109128556	0.881922691	low
TCGA-BP-4338	8.69905317	5.68136787	0.05938334	0.97971665	1.327012672	high
TCGA-B0-4837	7.7757724	11.85722758	0.46389589	0.57510304	1.238323593	high
TCGA-B2-5635	25.89361953	27.50099845	0.31163424	0.88988975	0.912175424	low
TCGA-CJ-4890	7.86080492	9.0500099	0.16426217	0.69074624	1.198134809	high
TCGA-AK-3450	26.3049	34.93543	0.346128	0.1158062	0.617173456	low
TCGA-AK-3443	33.74154	170.4394	2.994104	0.0567354	0.555221032	low
TCGA-CJ-4912	6.06459357	8.33552848	0.77270447	0.47684152	1.382965292	high
TCGA-BP-4343	22.31296478	12.96424353	0.02229416	0.80778461	0.926346214	low
TCGA-BP-5004	15.90544241	48.32215799	1.201721331	0.205997482	0.936159177	low
TCGA-BP-4351	9.125020556	21.34353036	2.654496812	0.475767255	2.289361751	high
TCGA-B0-5085	5.708492	16.5255	2.730034	0.09984326	2.161652479	high
TCGA-B0-5096	12.42845358	9.35721269	0.02762093	2.22194765	2.111820362	high
TCGA-B0-4847	5.342622401	10.80565371	3.130136952	0.175848686	2.671124494	high
TCGA-3Z-A93Z	16.70633949	25.29848365	0.3785221	0.21319606	0.811014478	low
TCGA-B2-5641	30.63496731	45.61496587	0.19132019	1.0798635	0.787486358	low
TCGA-BP-5168	24.97154	28.28294	0.1113825	0.02454819	0.58311182	low
TCGA-B8-4622	43.88693492	65.71300848	0.04368359	0.84723436	0.478155612	low
TCGA-A3-A8OW	19.12066039	28.36479379	0.7392364	0.31785238	0.905542578	low
TCGA-BP-4972	17.32713494	22.66747957	0.25650199	0.82420295	1.031416768	high
TCGA-CJ-4897	29.07264733	36.97493048	0.093925252	0.33121116	0.589098338	low
TCGA-B8-A54H	25.70365522	52.32054217	1.35756636	0.19419324	0.814939975	low
TCGA-AS-3777	11.79310088	84.19512499	0.41114734	1.2615307	0.984041783	high
TCGA-B0-4827	9.34297179	31.20088795	0.03526623	2.11129828	1.846801471	high
TCGA-BP-4768	14.09076819	18.33471216	0.647539999	0.124228484	0.930759827	low
TCGA-B0-4694	18.63689895	24.51976894	0.21076454	0.60631489	0.890572988	low
TCGA-BP-4169	9.52267941	14.1722277	0.77863312	0.62944223	1.351842287	high
TCGA-B8-4146	92.36179818	41.9461264	0.05869451	0.4597256	0.211436377	low
TCGA-B2-A4SR	21.24734668	20.06747469	1.18635905	0.34336192	1.084208333	high
TCGA-CZ-5464	22.09166229	14.84884534	0.181045245	0.474618402	0.834310084	low
TCGA-B8-5545	17.88888866	15.19487468	0.05541221	0.8007976	0.990211255	high
TCGA-A3-A6NJ	15.26012914	27.81208608	0.54959116	0.1569811	0.844514337	low
TCGA-A3-3382	14.07217723	12.74325792	1.30584342	0.53610165	1.450720257	high
TCGA-BP-4981	5.2030736	16.50677995	1.16024495	0.13947966	1.304794403	high
TCGA-BP-4973	21.87146501	27.09395194	1.082509624	0.131462553	0.90100475	low
TCGA-B0-5711	22.00258371	27.53804456	0.160872775	0.21273376	0.680866281	low
TCGA-CJ-4639	30.920254	24.7799254	0.9486106	0.2425206	0.791724179	low
TCGA-BP-4164	36.7697971	44.14359378	0.71284362	0.07251115	0.544512848	low
TCGA-B8-4151	28.01318601	74.15599858	0.60198565	0.1682706	0.52344269	low
TCGA-B8-5164	22.49908117	35.60787556	0.369946388	0.096997938	0.653931095	low
TCGA-CJ-4873	5.39922548	6.47920174	1.52195282	0.96851543	2.274778668	high
TCGA-AK-3447	17.36215345	68.5931787	0.61757954	0.60420324	0.790026595	low
TCGA-CZ-5456	28.09824	51.4389	0.1707755	1.443936	0.926067598	low
TCGA-DV-5566	25.88506861	42.05112549	0.05504727	0.28389273	0.580862426	low
TCGA-BP-5182	13.9523789	20.54358757	0.08288974	0.82208343	1.040842981	high
TCGA-B8-5549	17.00118542	17.7965425	0.06929926	0.47975944	0.859335115	low
TCGA-B2-3924	12.33403995	12.18708323	0.96057514	0.11871386	1.104304876	high
TCGA-B0-5706	12.24638456	10.35774923	0.05987206	0.22432401	0.865043017	low
TCGA-B0-5099	16.75861523	41.3155982	1.70235908	0.11735869	1.098078007	high
TCGA-CJ-4644	15.85849727	60.24171994	0.03049208	0.13248624	0.565745122	low
TCGA-B2-5636	49.36896075	74.33613816	0.23896581	0.46184887	0.371684124	low
TCGA-CJ-4889	12.9549251	17.88928885	0.298401327	0.514901952	1.007645938	high
TCGA-DV-5568	7.39056327	14.1645376	0.22699016	0.64321196	1.168941999	high
TCGA-AK-3428	20.01224358	26.39320807	0.05339727	0.0302619	0.62934176	low
TCGA-BP-4762	18.01500554	23.40304961	0.03884208	0.60609167	0.854776709	low
TCGA-B0-5077	21.94933192	24.32703666	0.662384745	0.663196177	1.009395425	high
TCGA-CZ-5457	24.05783297	54.01279274	0.05476986	1.98106854	1.192591087	high
TCGA-A3-A6NI	16.62813203	26.87151007	1.12792708	0.63261866	1.251635785	high
TCGA-B0-4810	8.141984671	11.19067295	1.208619651	0.753251696	1.723187519	high
TCGA-B0-4703	4.32337178	5.30529834	0.48067447	1.30803359	1.911010318	high
TCGA-A3-3358	21.55273142	22.60480929	0.40933751	0.4879872	0.871223013	low
TCGA-B0-4842	5.105123	8.217217	0.1563745	1.068391	1.489978208	high
TCGA-CJ-4886	28.07367766	32.20260633	0.1897884	0.22914743	0.608794852	low
TCGA-BP-4789	15.65343333	18.63518626	0.12249774	0.30491794	0.822401387	low
TCGA-CW-6097	14.75116816	11.54392919	0.02644814	0.5071273	0.925469335	low
