# Supplementary material for: A Fatty Acid Metabolism Signature Associated With Clinical Therapy in Clear Cell Renal Cell Carcinoma
Source: Front Genet. 2022 Jul 8;13:894736. doi: 10.3389/fgene.2022.894736 (PMC9304894; doi:10.3389/fgene.2022.894736)
Supplement: Supplementary file 10 [file DataSheet10.CSV]

## Sheet: Sheet1
Table 4: Description of samples from GSE150404
accession	title	platform	source	molecule	age	gender	Stage	tissue
GSM4548605	patient no 207 tumor sample at I grade_ biological_rep1	GPL17692	human tumor sample in first stage of cancer	total RNA	55	female	first	ccRCC
GSM4548606	patient no 256 tumor sample at I grade_ biological_rep1	GPL17692	human tumor sample in first stage of cancer	total RNA	77	male	first	ccRCC
GSM4548607	patient no 373 tumor sample at I grade_ biological_rep1	GPL17692	human tumor sample in first stage of cancer	total RNA	63	female	first	ccRCC
GSM4548608	patient no 377 tumor sample at I grade_ biological_rep1	GPL17692	human tumor sample in first stage of cancer	total RNA	79	female	first	ccRCC
GSM4548609	patient no 383 tumor sample at I grade_ biological_rep1	GPL17692	human tumor sample in first stage of cancer	total RNA	65	female	first	ccRCC
GSM4548610	patient no 386 tumor sample at I grade_ biological_rep1	GPL17692	human tumor sample in first stage of cancer	total RNA	75	female	first	ccRCC
GSM4548611	patient no 387 tumor sample at I grade_ biological_rep1	GPL17692	human tumor sample in first stage of cancer	total RNA	70	female	first	ccRCC
GSM4548612	patient no 394_1 tumor sample at I grade_ biological_rep1	GPL17692	human tumor sample in first stage of cancer	total RNA	60	female	first	ccRCC
GSM4548613	patient no 397 tumor sample at I grade_ biological_rep1	GPL17692	human tumor sample in first stage of cancer	total RNA	70	male	first	ccRCC
GSM4548614	patient no 453 tumor sample at I grade_ biological_rep1	GPL17692	human tumor sample in first stage of cancer	total RNA	65	female	first	ccRCC
GSM4548615	patient no 459_1 tumor sample at I grade_ biological_rep1	GPL17692	human tumor sample in first stage of cancer	total RNA	56	female	first	ccRCC
GSM4548616	patient no 463 tumor sample at I grade_ biological_rep1	GPL17692	human tumor sample in first stage of cancer	total RNA	74	female	first	ccRCC
GSM4548617	patient no 465 tumor sample at I grade_ biological_rep1	GPL17692	human tumor sample in first stage of cancer	total RNA	60	male	first	ccRCC
GSM4548618	patient no 470 tumor sample at I grade_ biological_rep1	GPL17692	human tumor sample in first stage of cancer	total RNA	61	male	first	ccRCC
GSM4548619	patient no 475 tumor sample at I grade_ biological_rep1	GPL17692	human tumor sample in first stage of cancer	total RNA	83	female	first	ccRCC
GSM4548620	patient no 209 tumor sample at II grade_ biological_rep1	GPL17692	human tumor sample in second stage of cancer	total RNA	81	female	second	ccRCC
GSM4548621	patient no 241_1 tumor sample at II grade_ biological_rep1	GPL17692	human tumor sample in second stage of cancer	total RNA	62	female	second	ccRCC
GSM4548622	patient no 260 tumor sample at II grade_ biological_rep1	GPL17692	human tumor sample in second stage of cancer	total RNA	63	male	second	ccRCC
GSM4548623	patient no 268 tumor sample at II grade_ biological_rep1	GPL17692	human tumor sample in second stage of cancer	total RNA	65	male	second	ccRCC
GSM4548624	patient no 374 tumor sample at II grade_ biological_rep1	GPL17692	human tumor sample in second stage of cancer	total RNA	61	male	second	ccRCC
GSM4548625	patient no 378 tumor sample at II grade_ biological_rep1	GPL17692	human tumor sample in second stage of cancer	total RNA	73	male	second	ccRCC
GSM4548626	patient no 384 tumor sample at II grade_ biological_rep1	GPL17692	human tumor sample in second stage of cancer	total RNA	63	female	second	ccRCC
GSM4548627	patient no 385_2 tumor sample at II grade_ biological_rep1	GPL17692	human tumor sample in second stage of cancer	total RNA	64	female	second	ccRCC
GSM4548628	patient no 396 tumor sample at II grade_ biological_rep1	GPL17692	human tumor sample in second stage of cancer	total RNA	66	male	second	ccRCC
GSM4548629	patient no 399a tumor sample at II grade_ biological_rep1	GPL17692	human tumor sample in second stage of cancer	total RNA	64	female	second	ccRCC
GSM4548630	patient no 445_2 tumor sample at II grade_ biological_rep1	GPL17692	human tumor sample in second stage of cancer	total RNA	72	female	second	ccRCC
GSM4548631	patient no 455 tumor sample at II grade_ biological_rep1	GPL17692	human tumor sample in second stage of cancer	total RNA	52	male	second	ccRCC
GSM4548632	patient no 457 tumor sample at II grade_ biological_rep1	GPL17692	human tumor sample in second stage of cancer	total RNA	61	female	second	ccRCC
GSM4548633	patient no 471 tumor sample at II grade_ biological_rep1	GPL17692	human tumor sample in second stage of cancer	total RNA	67	male	second	ccRCC
GSM4548634	patient no 472 tumor sample at II grade_ biological_rep1	GPL17692	human tumor sample in second stage of cancer	total RNA	71	male	second	ccRCC
GSM4548635	patient no 239 tumor sample at III grade_ biological_rep1	GPL17692	human tumor sample in third stage of cancer	total RNA	65	male	third	ccRCC
GSM4548636	patient no 246 tumor sample at III grade_ biological_rep1	GPL17692	human tumor sample in third stage of cancer	total RNA	79	female	third	ccRCC
GSM4548637	patient no 318 tumor sample at III grade_ biological_rep1	GPL17692	human tumor sample in third stage of cancer	total RNA	79	female	third	ccRCC
GSM4548638	patient no 382a tumor sample at III grade_ biological_rep1	GPL17692	human tumor sample in third stage of cancer	total RNA	46	male	third	ccRCC
GSM4548639	patient no 388 tumor sample at III grade_ biological_rep1	GPL17692	human tumor sample in third stage of cancer	total RNA	59	female	third	ccRCC
GSM4548640	patient no 388a tumor sample at III grade_ biological_rep1	GPL17692	human tumor sample in third stage of cancer	total RNA	no data	no data	third	ccRCC
GSM4548641	patient no 389 tumor sample at III grade_ biological_rep1	GPL17692	human tumor sample in third stage of cancer	total RNA	59	female	third	ccRCC
GSM4548642	patient no 392_1 tumor sample at III grade_ biological_rep1	GPL17692	human tumor sample in third stage of cancer	total RNA	64	male	third	ccRCC
GSM4548643	patient no 404 tumor sample at III grade_ biological_rep1	GPL17692	human tumor sample in third stage of cancer	total RNA	50	female	third	ccRCC
GSM4548644	patient no 418 tumor sample at III grade_ biological_rep1	GPL17692	human tumor sample in third stage of cancer	total RNA	69	male	third	ccRCC
GSM4548645	patient no 426_1 tumor sample at III grade_ biological_rep1	GPL17692	human tumor sample in third stage of cancer	total RNA	79	female	third	ccRCC
GSM4548646	patient no 430_1 tumor sample at III grade_ biological_rep1	GPL17692	human tumor sample in third stage of cancer	total RNA	no data	female	third	ccRCC
GSM4548647	patient no 431_1 tumor sample at III grade_ biological_rep1	GPL17692	human tumor sample in third stage of cancer	total RNA	69	male	third	ccRCC
GSM4548648	patient no 474 tumor sample at III grade_ biological_rep1	GPL17692	human tumor sample in third stage of cancer	total RNA	67	male	third	ccRCC
GSM4548649	patient no 477 tumor sample at III grade_ biological_rep1	GPL17692	human tumor sample in third stage of cancer	total RNA	54	male	third	ccRCC
GSM4548650	patient no 202 tumor sample at IV grade_ biological_rep1	GPL17692	human tumor sample in fourth stage of cancer	total RNA	53	male	fourth	ccRCC
GSM4548651	patient no 204 tumor sample at IV grade_ biological_rep1	GPL17692	human tumor sample in fourth stage of cancer	total RNA	63	female	fourth	ccRCC
GSM4548652	patient no 217_1 tumor sample at IV grade_ biological_rep1	GPL17692	human tumor sample in fourth stage of cancer	total RNA	51	female	fourth	ccRCC
GSM4548653	patient no 220_1 tumor sample at IV grade_ biological_rep1	GPL17692	human tumor sample in fourth stage of cancer	total RNA	68	female	fourth	ccRCC
GSM4548654	patient no 228 tumor sample at IV grade_ biological_rep1	GPL17692	human tumor sample in fourth stage of cancer	total RNA	60	female	fourth	ccRCC
GSM4548655	patient no 265 tumor sample at IV grade_ biological_rep1	GPL17692	human tumor sample in fourth stage of cancer	total RNA	60	male	fourth	ccRCC
GSM4548656	patient no 275_1 tumor sample at IV grade_ biological_rep1	GPL17692	human tumor sample in fourth stage of cancer	total RNA	64	female	fourth	ccRCC
GSM4548657	patient no 390a tumor sample at IV grade_ biological_rep1	GPL17692	human tumor sample in fourth stage of cancer	total RNA	52	male	fourth	ccRCC
GSM4548658	patient no 398 tumor sample at IV grade_ biological_rep1	GPL17692	human tumor sample in fourth stage of cancer	total RNA	58	male	fourth	ccRCC
GSM4548659	patient no 411 tumor sample at IV grade_ biological_rep1	GPL17692	human tumor sample in fourth stage of cancer	total RNA	58	male	fourth	ccRCC
GSM4548660	patient no 415 tumor sample at IV grade_ biological_rep1	GPL17692	human tumor sample in fourth stage of cancer	total RNA	56	female	fourth	ccRCC
GSM4548661	patient no 452_3 tumor sample at IV grade_ biological_rep1	GPL17692	human tumor sample in fourth stage of cancer	total RNA	no data	no data	fourth	ccRCC
GSM4548662	patient no 462_1 tumor sample at IV grade_ biological_rep1	GPL17692	human tumor sample in fourth stage of cancer	total RNA	57	male	fourth	ccRCC
GSM4548663	patient no 473 tumor sample at IV grade_ biological_rep1	GPL17692	human tumor sample in fourth stage of cancer	total RNA	56	male	fourth	ccRCC
GSM4548664	patient no 489 tumor sample at IV grade_ biological_rep1	GPL17692	human tumor sample in fourth stage of cancer	total RNA	45	female	fourth	ccRCC
